# Supplementary material for: Genomic Introgression and Adaptation of Southern Seabird Species Facilitate Recent Polar Colonization
Source: Mol Biol Evol. 2025 Mar 20;42(3):msaf053. doi: 10.1093/molbev/msaf053 (PMC11954569; doi:10.1093/molbev/msaf053)
Supplement: msaf053_Supplementary_Data [file msaf053_supplementary_data.zip]

Archive with 2 entries (2 files):
- MBE_Jorquera_2024_Supplementary_21Nov.pdf
- MBE_Tables_Jorquera_2024_02agosto.xlsx
