# Supplementary material for: Genomic Introgression and Adaptation of Southern Seabird Species Facilitate Recent Polar Colonization
Source: Mol Biol Evol. 2025 Mar 20;42(3):msaf053. doi: 10.1093/molbev/msaf053 (PMC11954569; doi:10.1093/molbev/msaf053)
Supplement: msaf053_Supplementary_Data [file msaf053_supplementary_data.zip › MBE_Tables_Jorquera_2024_02agosto.xlsx]

## Sheet: S1-Samples and localities
	Taxon	Proposed taxa in this study	Common name	Locality name	Locality name acronym	n
	Stercorarius antarcticus hamiltoni	Stercorarius antarcticus hamiltoni	Tristan skua	Tristan da Cunha archipelago	TRIS	7
	Stercorarius antarcticus	Stercorarius antarcticus hamiltoni	Brown skua	Amsterdam Island	AMST	6
		Stercorarius antarcticus antarcticus		Chatham Islands	CHAT	3
				Macquarie Island	MACQ	5
				Kerguelen Islands	KERG	4
				Crozet Islands	CROZ	6
				Marion Island	MARI	5
				Bouvet Island	BOUV	4
				South Georgia Island	GEOR	5
				South Shetland Islands	SHET	6
	Stercorarius maccormicki	Stercorarius maccormicki	South Polar skua	Devil Island	DEVL	5
				Lagotellerie Island	LGTL	8
				Ross Sea	ROSS	6
				Casey Station	CASS	6
				Davis Station	DAVS	6
				Mawson Station	MAWS	6
	Stercorarius chilensis	Stercorarius chilensis chilensis	Chilean skua	Hornos Island	HORN	2
				Becasses Island	BECA	4
	Stercorarius antarcticus antarcticus	Stercorarius chilensis antarcticus	Falkland skua	Magdalena Island	MAGD	8
				Falkland/Malvinas Islands	FKMV	6
				Blancas Islands	BLAN	3
					Total	111

## Sheet: S2-Sample_NCBI_sequencig
	Taxon	Samples	Biosample accession ID	Locality name	Geographic region name	Lat	Lon	Sample Type	Date	Stage
	Stercorarius antarcticus hamiltoni	TRIS1	SAMN43185484	Tristan da Cunha archipelago	Gough Island	-40.32	-9.94	Blood	1905-07-01	adult
		TRIS2	SAMN43185485	Tristan da Cunha archipelago	Gough Island	-40.32	-9.94	Blood	1905-07-01	adult
		TRIS3	SAMN43185486	Tristan da Cunha archipelago	Gough Island	-40.32	-9.94	Blood	1905-07-01	adult
		TRIS4	SAMN43185487	Tristan da Cunha archipelago	Gough Island	-40.32	-9.94	Blood	1905-07-01	adult
		TRIS5	SAMN43185488	Tristan da Cunha archipelago	Gough Island	-40.32	-9.94	Blood	1905-07-01	adult
		TRIS6	SAMN43185489	Tristan da Cunha archipelago	Gough Island	-40.32	-9.94	Blood	1905-07-01	adult
		TRIS7	SAMN43185490	Tristan da Cunha archipelago	Gough Island	-40.32	-9.94	Blood	1905-07-01	adult
	Stercorarius antarcticus	AMST1	SAMN38698868	Amsterdam Island	Amsterdam Island	-37.84	77.54	Blood	2016-12-24	adult
		AMST2	SAMN38698869	Amsterdam Island	Amsterdam Island	-37.84	77.54	Blood	2017-11-18	adult
		AMST3	SAMN38698870	Amsterdam Island	Amsterdam Island	-37.84	77.54	Blood	2017-11-19	adult
		AMST4	SAMN38698871	Amsterdam Island	Amsterdam Island	-37.84	77.54	Blood	2017-12-22	adult
		AMST5	SAMN38698872	Amsterdam Island	Amsterdam Island	-37.84	77.54	Blood	2017-12-28	adult
		AMST6	SAMN38698873	Amsterdam Island	Amsterdam Island	-37.84	77.54	Blood	2018-01-19	adult
		CHAT1	SAMN31701274	Chatham Islands	Chatham Islands	-44.00	-176.50	Blood	1990-1991	missing
		CHAT2	SAMN31701276	Chatham Islands	Chatham Islands	-44.00	-176.50	Blood	1990-1991	missing
		CHAT3	SAMN31701275	Chatham Islands	Chatham Islands	-44.00	-176.50	Blood	1990-1991	missing
		MACQ1	SAMN38698886	Macquarie Island	Macquarie Island	-54.63	158.90	Foot	2011-05-26	adult
		MACQ2	SAMN38698887	Macquarie Island	Macquarie Island	-54.63	158.90	Foot	2011-06-08	adult
		MACQ3	SAMN38698888	Macquarie Island	Macquarie Island	-54.63	158.90	Foot	2011-06-10	adult
		MACQ4	SAMN38698889	Macquarie Island	Macquarie Island	-54.63	158.90	Foot	2011-05-04	adult
		MACQ5	SAMN38698890	Macquarie Island	Macquarie Island	-54.63	158.90	Foot	2011-05-05	adult
		KERG1	SAMN38698908	Kerguelen Islands	Kerguelen Island	-49.42	70.00	Blood	2018-11-21	adult
		KERG2	SAMN38698909	Kerguelen Islands	Kerguelen Island	-49.42	70.00	Blood	2018-11-22	adult
		KERG3	SAMN38698910	Kerguelen Islands	Kerguelen Island	-49.42	70.00	Blood	2018-11-25	adult
		KERG4	SAMN38698911	Kerguelen Islands	Kerguelen Island	-49.42	70.00	Blood	2018-11-25	adult
		CROZ1	SAMN43185492	Crozet Islands	Crozet Islands	-46.41	51.76	Blood	2017-11-19	adult
		CROZ2	SAMN38698896	Crozet Islands	Crozet Islands	-46.41	51.76	Blood	2017-11-19	adult
		CROZ3	SAMN38698897	Crozet Islands	Crozet Islands	-46.41	51.76	Blood	2017-11-28	adult
		CROZ4	SAMN38698898	Crozet Islands	Crozet Islands	-46.41	51.76	Blood	2017-11-28	adult
		CROZ5	SAMN38698899	Crozet Islands	Crozet Islands	-46.41	51.76	Blood	2017-12-05	adult
		CROZ6	SAMN38698900	Crozet Islands	Crozet Islands	-46.41	51.76	Blood	2017-12-05	adult
		MARI1	SAMN38698918	Marion Island	Marion Island	-46.88	37.86	Blood	1905-07-11	chicks
		MARI2	SAMN38698919	Marion Island	Marion Island	-46.88	37.86	Blood	1905-07-11	chicks
		MARI3	SAMN38698920	Marion Island	Marion Island	-46.88	37.86	Blood	1905-07-11	chicks
		MARI4	SAMN38698921	Marion Island	Marion Island	-46.88	37.86	Blood	1905-07-11	chicks
		MARI5	SAMN38698922	Marion Island	Marion Island	-46.88	37.86	Blood	1905-07-11	chicks
		BOUV1	SAMN38698874	Bouvet Island	Bouvet Island	-54.42	34.13	Blood	2014-12-31	adult
		BOUV2	SAMN38698875	Bouvet Island	Bouvet Island	-54.42	34.13	Blood	2014-12-26	adult
		BOUV3	SAMN38698876	Bouvet Island	Bouvet Island	-54.42	34.13	Blood	2014-12-26	adult
		BOUV4	SAMN38698877	Bouvet Island	Bouvet Island	-54.42	34.13	Blood	2014-12-26	adult
		GEOR1	SAMN38698881	South Georgia Island	Bird Island	-62.40	-59.50	Blood	2014-2015	adult
		GEOR2	SAMN38698882	South Georgia Island	Bird Island	-62.40	-59.50	Blood	2014-2015	adult
		GEOR3	SAMN38698883	South Georgia Island	Bird Island	-62.40	-59.50	Blood	2014-2015	adult
		GEOR4	SAMN38698884	South Georgia Island	Bird Island	-62.40	-59.50	Blood	2014-2015	adult
		GEOR5	SAMN38698885	South Georgia Island	Bird Island	-62.40	-59.50	Blood	2014-2015	adult
		SHET1	SAMN38698891	South Shetland Islands	Robert Island	-62.40	-59.50	Blood	2019-01-13	chick
		SHET2	SAMN43185491	South Shetland Islands	Robert Island	-62.40	-59.50	Blood	2019-01-13	chick
		SHET3	SAMN38698892	South Shetland Islands	Robert Island	-62.40	-59.50	Blood	2019-01-13	chick
		SHET4	SAMN38698893	South Shetland Islands	Robert Island	-62.40	-59.50	Blood	2019-01-13	chick
		SHET5	SAMN38698894	South Shetland Islands	Robert Island	-62.40	-59.50	Blood	2019-01-13	chick
		SHET6	SAMN38698895	South Shetland Islands	Robert Island	-62.40	-59.50	Blood	2019-01-13	chick
	Stercorarius maccormicki	DEVL1	SAMN38698901	Devil Island	Devil/Vega Island	-63.80	-57.28	Blood	2023-01-11	chick
		DEVL2	SAMN38698902	Devil Island	Devil/Vega Island	-63.80	-57.28	Blood	2023-01-11	adult
		DEVL3	SAMN38698903	Devil Island	Devil/Vega Island	-63.80	-57.28	Blood	2023-01-11	chick
		DEVL4	SAMN38698904	Devil Island	Devil/Vega Island	-63.80	-57.28	Blood	2023-01-11	chick
		DEVL5	SAMN38698905	Devil Island	Devil/Vega Island	-63.80	-57.28	Blood	2023-01-11	chick
		LGTL1	SAMN38698927	Lagotellerie Island	Lagotellerie Island	-67.88	-67.40	Blood	2022-01-20	adult
		LGTL2	SAMN38698928	Lagotellerie Island	Lagotellerie Island	-67.88	-67.40	Blood	2022-01-20	adult
		LGTL3	SAMN38698929	Lagotellerie Island	Lagotellerie Island	-67.88	-67.40	Blood	2022-01-20	adult
		LGTL4	SAMN38698930	Lagotellerie Island	Lagotellerie Island	-67.88	-67.40	Blood	2022-01-20	adult
		LGTL5	SAMN38698931	Lagotellerie Island	Lagotellerie Island	-67.88	-67.40	Blood	2022-01-20	adult
		LGTL6	SAMN38698932	Lagotellerie Island	Lagotellerie Island	-67.88	-67.40	Blood	2022-01-20	adult
		LGTL7	SAMN38698933	Lagotellerie Island	Lagotellerie Island	-67.88	-67.40	Blood	2022-01-20	adult
		LGTL8	SAMN38698934	Lagotellerie Island	Lagotellerie Island	-67.88	-67.40	Blood	2022-01-20	adult
		ROSS1	SAMN43185493	Ross Sea	Terra Nova Bay	-74.83	164.50	feather	1905-07-04	adult
		ROSS2	SAMN38698943	Ross Sea	Terra Nova Bay	-74.83	164.50	feather	1905-07-02	adult
		ROSS3	SAMN38698944	Ross Sea	Terra Nova Bay	-74.83	164.50	muscle	1905-06-23	adult
		ROSS4	SAMN31701273	Ross Sea	Cape Royds, Ross Island	-77.55	166.17	Blood	pre-1997	missing
		ROSS5	SAMN31701272	Ross Sea	Cape Royds, Ross Island	-77.55	166.17	Blood	pre-1997	missing
		ROSS6	SAMN31701271	Ross Sea	Cape Royds, Ross Island	-77.55	166.17	Blood	pre-1997	missing
		CASS1	SAMN35654692	Casey Station	Casey, scientific research base	-66.28	110.53	muscle	1905-07-13	adult
		CASS2	SAMN35654693	Casey Station	Casey, scientific research base	-66.28	110.53	muscle	1905-07-13	adult
		CASS3	SAMN35654694	Casey Station	Casey, scientific research base	-66.28	110.53	muscle	1905-07-13	adult
		CASS4	SAMN35654695	Casey Station	Casey, scientific research base	-66.28	110.53	muscle	1905-07-13	adult
		CASS5	SAMN35654696	Casey Station	Casey, scientific research base	-66.28	110.53	muscle	1905-07-13	adult
		CASS6	SAMN35654697	Casey Station	Casey, scientific research base	-66.28	110.53	muscle	1905-07-13	adult
		DAVS1	SAMN35654698	Davis Station	Davis, scientific research base	-68.58	77.97	muscle	1905-07-13	adult
		DAVS2	SAMN35654699	Davis Station	Davis, scientific research base	-68.58	77.97	muscle	1905-07-13	adult
		DAVS3	SAMN35654700	Davis Station	Davis, scientific research base	-68.58	77.97	muscle	1905-07-13	adult
		DAVS4	SAMN35654701	Davis Station	Davis, scientific research base	-68.58	77.97	muscle	1905-07-13	adult
		DAVS5	SAMN35654702	Davis Station	Davis, scientific research base	-68.58	77.97	muscle	1905-07-13	adult
		DAVS6	SAMN35654703	Davis Station	Davis, scientific research base	-68.58	77.97	muscle	1905-07-13	adult
		MAWS1	SAMN35654704	Mawson Station	Mawson, scientific research base	-67.60	62.87	muscle	1905-07-13	adult
		MAWS2	SAMN35654705	Mawson Station	Mawson, scientific research base	-67.60	62.87	muscle	1905-07-13	adult
		MAWS3	SAMN35654706	Mawson Station	Mawson, scientific research base	-67.60	62.87	muscle	1905-07-13	adult
		MAWS4	SAMN35654707	Mawson Station	Mawson, scientific research base	-67.60	62.87	muscle	1905-07-13	adult
		MAWS5	SAMN35654708	Mawson Station	Mawson, scientific research base	-67.60	62.87	muscle	1905-07-13	adult
		MAWS6	SAMN35654709	Mawson Station	Mawson, scientific research base	-67.60	62.87	muscle	1905-07-13	adult
	Stercorarius chilensis	HORN1	SAMN38698906	Hornos Island	Hornos Island	-55.94	-67.28	Blood	2023-02-07	adult
		HORN2	SAMN38698907	Hornos Island	Hornos Island	-55.94	-67.28	Blood	2023-02-07	adult
		BECA1	SAMN38698923	Becasses Island	Becasses Island	-54.95	-67.02	Blood	1905-07-12	adult
		BECA2	SAMN38698924	Becasses Island	Becasses Island	-54.95	-67.02	Blood	1905-07-12	adult
		BECA3	SAMN38698925	Becasses Island	Becasses Island	-54.95	-67.02	Blood	1905-07-12	adult
		BECA4	SAMN38698926	Becasses Island	Becasses Island	-54.95	-67.02	Blood	1905-07-12	adult
		MAGD1	SAMN38698935	Magdalena Island	Magdalena Island	-52.92	-70.58	Blood	2022-02-11	adult
		MAGD2	SAMN38698936	Magdalena Island	Magdalena Island	-52.92	-70.58	Blood	2022-02-11	adult
		MAGD3	SAMN38698937	Magdalena Island	Magdalena Island	-52.92	-70.58	Blood	2022-02-11	adult
		MAGD4	SAMN38698938	Magdalena Island	Magdalena Island	-52.92	-70.58	Blood	2022-02-11	adult
		MAGD5	SAMN38698939	Magdalena Island	Magdalena Island	-52.92	-70.58	Blood	2022-02-11	adult
		MAGD6	SAMN38698940	Magdalena Island	Magdalena Island	-52.92	-70.58	Blood	2022-02-11	adult
		MAGD7	SAMN38698941	Magdalena Island	Magdalena Island	-52.92	-70.58	Blood	2022-02-11	adult
		MAGD8	SAMN38698942	Magdalena Island	Magdalena Island	-52.92	-70.58	Blood	2022-02-11	adult
	Stercorarius antarcticus antarcticus	FKMV1	SAMN38698912	Falkland/Malvinas Islands	New/Goicoechea Island	-51.71	-61.31	Blood	2019-01-17	adult
		FKMV2	SAMN38698913	Falkland/Malvinas Islands	New/Goicoechea Island	-51.71	-61.31	Blood	2019-01-17	adult
		FKMV3	SAMN38698914	Falkland/Malvinas Islands	New/Goicoechea Island	-51.71	-61.31	Blood	2019-01-23	adult
		FKMV4	SAMN38698915	Falkland/Malvinas Islands	New/Goicoechea Island	-51.71	-61.31	Blood	2019-01-23	adult
		FKMV5	SAMN38698916	Falkland/Malvinas Islands	New/Goicoechea Island	-51.71	-61.31	Blood	2019-01-23	adult
		FKMV6	SAMN38698917	Falkland/Malvinas Islands	New/Goicoechea Island	-51.71	-61.31	Blood	2019-01-26	adult
		BLAN1	SAMN38698878	Blancas Islands	Blanca Mayor Island	-44.77	-65.66	Blood	2022-01-06	chick
		BLAN2	SAMN38698879	Blancas Islands	Blanca Mayor Island	-44.77	-65.66	Blood	2022-01-06	chick
		BLAN3	SAMN38698880	Blancas Islands	Blanca Mayor Island	-44.77	-65.66	Blood	2022-01-06	chick

## Sheet: S3-Statistics-sexID
	Taxon	Samples	Number of unique reads	Read length (bp)	Average Depth (×) mapped to Alca torda	Average Depth (×) mapped to Rissa tridactyla	Relative depth of Z	Sex ID
	Stercorarius antarcticus hamiltoni	TRIS1	62031951	150	8.2928	5.5745	0.539754	Female
		TRIS2	67765970	150	9.103	6.206	0.543433	Female
		TRIS3	59663266	150	7.9502	5.5087	0.540162	Female
		TRIS4	60441175	150	7.9736	5.4738	0.538353	Female
		TRIS5	63750505	150	8.5987	5.7255	0.541608	Female
		TRIS6	59778651	150	8.1726	5.3887	0.539073	Female
		TRIS7	65093594	150	8.8041	5.8813	0.932264	Male
	Stercorarius antarcticus	AMST1	162708320	150	23.127	16.2284	0.545769	Female
		AMST2	166484555	150	23.454	16.0465	0.524149	Female
		AMST3	153838953	150	21.0837	14.813	0.552085	Female
		AMST4	85489529	150	10.0658	7.462	0.548777	Female
		AMST5	186292040	150	26.6623	18.6338	0.547636	Female
		AMST6	85033412	150	9.9336	7.3885	0.938029	Male
		CHAT1	116098095	150	13.8161	9.8874	0.875509	Male
		CHAT2	110330545	150	13.116	9.5152	0.551595	Female
		CHAT3	119251231	150	9.7669	10.499	0.506686	Female
		MACQ1	85140013	151	11.6067	9.804	0.951425	Male
		MACQ2	108462403	151	15.424	12.9791	0.942739	Male
		MACQ3	105386066	151	14.9133	12.5567	0.943532	Male
		MACQ4	104671834	151	14.5549	12.2705	0.937532	Male
		MACQ5	135774352	151	19.136	16.1538	0.957934	Male
		KERG1	175193173	150	22.2693	18.7294	0.912288	Male
		KERG2	138765463	150	17.5984	14.7433	0.905228	Male
		KERG3	143289870	150	18.3591	15.4435	0.912058	Male
		KERG4	119648105	150	16.3269	10.2644	0.539426	Female
		CROZ1	56120798	150	7.8225	5.3091	0.528215	Female
		CROZ2	181982270	150	26.3163	17.8297	0.548747	Female
		CROZ3	164630336	150	23.2019	16.1446	0.549426	Female
		CROZ4	162950530	150	23.4001	16.0286	0.94974	Male
		CROZ5	215133277	150	32.8367	22.4075	0.936204	Male
		CROZ6	179702805	150	24.2335	17.7433	0.544972	Female
		MARI1	93876835	150	11.0209	8.1395	0.954679	Male
		MARI2	98827099	150	11.5501	8.5444	0.551393	Female
		MARI3	143375557	150	15.5807	15.2699	0.935707	Male
		MARI4	74682369	150	11.2634	6.7179	0.954685	Male
		MARI5	105940971	150	16.3426	9.7001	0.948459	Male
		BOUV1	174483886	150	24.887	17.1305	0.558223	Female
		BOUV2	178733184	150	25.0577	17.7617	0.557622	Female
		BOUV3	148315313	150	20.504	14.4843	0.554095	Female
		BOUV4	174856267	150	24.5354	16.9915	0.519618	Female
		GEOR1	230682877	150	29.5772	24.8622	0.935005	Male
		GEOR2	128046581	150	19.5989	2.1156	0.938386	Male
		GEOR3	161023442	150	25.9684	21.8249	0.939115	Male
		GEOR4	148213253	150	22.4085	18.9253	0.555694	Female
		GEOR5	150187069	150	23.7822	20.0008	0.926219	Male
		SHET1	187886564	150	27.1307	18.6847	0.950089	Male
		SHET2	59825267	150	6.9432	5.2182	0.94667	Male
		SHET3	150707107	150	17.4913	13.2863	0.548392	Female
		SHET4	154503893	150	21.4854	14.8678	0.551886	Female
		SHET5	178624994	150	24.5816	17.6084	0.565124	Female
		SHET6	213522270	150	30.501	21.7491	0.976431	Male
	Stercorarius maccormicki	DEVL1	101392707	150	13.5755	9.3807	0.543861	Female
		DEVL2	106331334	150	14.1894	9.8991	0.541226	Female
		DEVL3	176577610	150	22.5796	18.9852	0.924594	Male
		DEVL4	91079319	150	11.6113	7.7816	0.539584	Female
		DEVL5	145261324	150	18.5622	15.6291	0.925254	Male
		LGTL1	110917512	150	14.3039	10.3765	0.557065	Female
		LGTL2	79710515	150	9.7103	7.2649	0.934588	Male
		LGTL3	89884233	150	11.3654	8.4649	0.940424	Male
		LGTL4	79599005	150	10.0018	7.3668	0.898583	Male
		LGTL5	91896016	150	11.5738	8.6059	0.553268	Female
		LGTL6	82525664	150	10.1015	7.5157	0.537866	Female
		LGTL7	128207092	150	16.2755	11.3092	0.540841	Female
		LGTL8	145851196	150	18.4175	12.8078	0.540052	Female
		ROSS1	42892076	151	5.9494	4.9863	0.964798	Male
		ROSS2	142039243	151	15.969	11.7025	0.868596	Male
		ROSS3	60694674	151	6.7532	4.6111	0.857128	Male
		ROSS4	104338255	150	12.1243	9.0392	0.555987	Female
		ROSS5	123712630	150	13.6315	9.8826	0.971193	Male
		ROSS6	98692728	150	11.4924	8.5223	0.901636	Male
		CASS1	66372304	151	8.0588	5.5859	0.86687	Male
		CASS2	62203951	151	7.6569	5.2908	0.885486	Male
		CASS3	127862611	151	15.8616	10.9913	0.519027	Female
		CASS4	43911758	151	5.2823	3.614	0.870646	Male
		CASS5	157021152	151	20.4362	13.7384	0.908812	Male
		CASS6	55604752	151	6.3326	4.4514	0.869993	Male
		DAVS1	141908026	151	17.8544	12.4596	0.880156	Male
		DAVS2	39113365	151	4.1262	2.8194	0.800786	Male
		DAVS3	58880324	151	6.9086	4.6574	0.85254	Male
		DAVS4	67003556	151	8.174	5.6557	0.88352	Male
		DAVS5	99387987	151	11.9748	8.4326	0.878131	Male
		DAVS6	59468270	151	7.0242	4.9112	0.515564	Female
		MAWS1	70184026	151	8.4344	5.9546	0.534253	Female
		MAWS2	163976156	151	21.1824	14.403	0.54439	Female
		MAWS3	232577984	151	30.0743	20.6581	0.542554	Female
		MAWS4	42948805	151	4.9618	5.3887	0.747975	Female
		MAWS5	63275149	151	7.8561	5.492	0.924464	Male
		MAWS6	57797410	151	6.9861	4.7815	0.832347	Male
	Stercorarius chilensis	HORN1	104833712	150	14.3699	9.8509	0.935896	Male
		HORN2	114532141	150	15.8102	10.6394	0.92544	Male
		BECA1	83672058	150	12.4795	7.5436	0.953929	Male
		BECA2	93591580	150	14.5425	8.5002	0.946291	Male
		BECA3	84772452	150	12.9895	7.5192	0.558604	Female
		BECA4	91096541	150	14.0888	8.1401	0.559033	Female
		MAGD1	290287841	150	39.0451	33.0499	0.558537	Female
		MAGD2	94434515	150	11.9657	8.7146	0.514305	Female
		MAGD3	83166119	150	10.4214	7.7171	0.544535	Female
		MAGD4	73582562	150	9.3039	6.791	0.886803	Male
		MAGD5	84860678	150	10.7044	7.9549	0.550335	Female
		MAGD6	88932547	150	11.3036	8.3875	0.935598	Male
		MAGD7	80225160	150	10.1126	7.3901	0.531681	Female
		MAGD8	294468397	150	39.1985	32.8889	0.526377	Female
	Stercorarius antarcticus antarcticus	FKMV1	172527430	150	24.8415	16.7738	0.920019	Male
		FKMV2	164039398	150	23.1219	15.9244	0.94824	Male
		FKMV3	169969761	150	23.8738	16.2685	0.918632	Male
		FKMV4	176370273	150	24.5489	16.9591	0.575784	Female
		FKMV5	193301410	150	23.6935	17.1928	0.925968	Male
		FKMV6	301541311	150	38.5767	28.0119	0.969997	Male
		BLAN1	57761455	150	7.2267	5.2429	0.536069	Female
		BLAN2	210678381	150	29.2788	21.0819	0.540327	Female
		BLAN3	167285520	150	22.8606	16.428	0.91493	Male

## Sheet: S4-SNPs Data_Sets
Reference assembly	n	Locality	Outgroup	No. Of Sites	Analysis
Alca torda (GCA_008658365.1)	111	21	none	992654	Interspecific PCA and ADMIXTURE
	37	6	none	373881	SP Intraspecific PCA and ADMIXTURE
	51	10	none	889494	BW Intraspecific PCA and ADMIXTURE
	23	5	none	290017	CH Intraspecific PCA and ADMIXTURE
	103	18	none	1163402	Fst Tajima's D Heterozygosity
	97	17	Alca torda	3131747	Phylogenetic tree (RAxML)
	58	18	none	458482	Treemix and OptM
Rissa tridactyla (GCF_028500955.1)	111	21	Alca torda	671954	D-suite
	36	7	none	2604683	BW RAiSD
	23	5	none	2392967	CH RAiSD
	24	4	none	2533291	SP RAiSD
	13	2	none	2387133	ANTP RAiSD
	15	3	none	2404013	SAPF RAiSD

## Sheet: S5-Admixture results
	Sample	SP	BW	CH
	TRIS1	1e-05	0.99998	1e-05
	TRIS2	1e-05	0.99998	1e-05
	TRIS3	1e-05	0.99998	1e-05
	TRIS4	1e-05	0.99998	1e-05
	TRIS5	1e-05	0.99998	1e-05
	TRIS6	1e-05	0.99998	1e-05
	TRIS7	1e-05	0.99998	1e-05
	AMST1	1e-05	0.99998	1e-05
	AMST2	1e-05	0.99998	1e-05
	AMST3	1e-05	0.99998	1e-05
	AMST4	1e-05	0.99998	1e-05
	AMST5	1e-05	0.99998	1e-05
	AMST6	1e-05	0.99998	1e-05
	CHAT1	1e-05	0.99998	1e-05
	CHAT2	1e-05	0.99998	1e-05
	CHAT3	0.159182	0.840808	1e-05
	MACQ1	1e-05	0.99998	1e-05
	MACQ2	1e-05	0.99998	1e-05
	MACQ3	1e-05	0.99998	1e-05
	MACQ4	1e-05	0.99998	1e-05
	MACQ5	1e-05	0.99998	1e-05
	KERG1	1e-05	0.99998	1e-05
	KERG2	1e-05	0.99998	1e-05
	KERG3	1e-05	0.99998	1e-05
	KERG4	1e-05	0.99998	1e-05
	CROZ1	1e-05	0.99998	1e-05
	CROZ2	1e-05	0.99998	1e-05
	CROZ3	1e-05	0.99998	1e-05
	CROZ4	1e-05	0.99998	1e-05
	CROZ5	1e-05	0.99998	1e-05
	CROZ6	1e-05	0.99998	1e-05
	MARI1	1e-05	0.99998	1e-05
	MARI2	1e-05	0.99998	1e-05
	MARI3	1e-05	0.99998	1e-05
	MARI4	1e-05	0.99998	1e-05
	MARI5	1e-05	0.99998	1e-05
	BOUV1	0.19536	0.720109	0.084531
	BOUV2	0.177612	0.744842	0.077546
	BOUV3	0.198923	0.720615	0.080462
	BOUV4	0.163925	0.753569	0.082506
	GEOR1	0.253476	0.655457	0.091067
	GEOR2	0.204763	0.709718	0.085519
	GEOR3	0.231519	0.670579	0.097902
	GEOR4	0.255674	0.6511	0.093225
	GEOR5	0.25635	0.651288	0.092362
	SHET1	0.21775	0.697964	0.084286
	SHET2	0.253496	0.654544	0.09196
	SHET3	0.341541	0.561532	0.096927
	SHET4	0.209765	0.710787	0.079448
	SHET5	0.209262	0.709351	0.081386
	SHET6	0.228645	0.671725	0.09963
	DEVL1	0.816085	0.183905	1e-05
	DEVL2	0.479747	0.460345	0.059907
	DEVL3	0.699004	0.266271	0.034725
	DEVL4	0.708286	0.264833	0.026881
	DEVL5	0.700236	0.254822	0.044943
	LGTL1	0.838014	0.125175	0.036811
	LGTL2	0.885311	0.114679	1e-05
	LGTL3	0.809117	0.177106	0.013777
	LGTL4	0.795398	0.170724	0.033878
	LGTL5	0.801731	0.16184	0.036429
	LGTL6	0.806549	0.163405	0.030046
	LGTL7	0.957151	0.042839	1e-05
	LGTL8	0.945892	0.054098	1e-05
	ROSS1	0.99998	1e-05	1e-05
	ROSS2	0.984477	0.015513	1e-05
	ROSS3	0.972293	0.027697	1e-05
	ROSS4	0.996327	0.003663	1e-05
	ROSS5	0.99998	1e-05	1e-05
	ROSS6	0.99998	1e-05	1e-05
	CASS1	0.99998	1e-05	1e-05
	CASS2	0.99998	1e-05	1e-05
	CASS3	0.99998	1e-05	1e-05
	CASS4	0.99998	1e-05	1e-05
	CASS5	0.99998	1e-05	1e-05
	CASS6	0.99998	1e-05	1e-05
	DAVS1	0.99998	1e-05	1e-05
	DAVS2	0.99998	1e-05	1e-05
	DAVS3	0.99998	1e-05	1e-05
	DAVS4	0.99998	1e-05	1e-05
	DAVS5	0.99998	1e-05	1e-05
	DAVS6	0.99998	1e-05	1e-05
	MAWS1	0.99998	1e-05	1e-05
	MAWS2	0.99998	1e-05	1e-05
	MAWS3	0.99998	1e-05	1e-05
	MAWS4	0.99998	1e-05	1e-05
	MAWS5	0.999974	1.6e-05	1e-05
	MAWS6	0.99998	1e-05	1e-05
	HORN1	1e-05	1e-05	0.99998
	HORN2	1e-05	1e-05	0.99998
	BECA1	1e-05	1e-05	0.99998
	BECA2	1e-05	1e-05	0.99998
	BECA3	1e-05	1e-05	0.99998
	BECA4	1e-05	1e-05	0.99998
	MAGD1	1e-05	1e-05	0.99998
	MAGD2	1e-05	1e-05	0.99998
	MAGD3	1e-05	1e-05	0.99998
	MAGD4	1e-05	1e-05	0.99998
	MAGD5	1e-05	1e-05	0.99998
	MAGD6	1e-05	1e-05	0.99998
	MAGD7	1e-05	1e-05	0.99998
	MAGD8	1e-05	1e-05	0.99998
	FKMV1	1e-05	1e-05	0.99998
	FKMV2	1e-05	1e-05	0.99998
	FKMV3	1e-05	1e-05	0.99998
	FKMV4	1e-05	1e-05	0.99998
	FKMV5	1e-05	1e-05	0.99998
	FKMV6	1e-05	1e-05	0.99998
	BLAN1	1e-05	1e-05	0.99998
	BLAN2	1e-05	1e-05	0.99998
	BLAN3	1e-05	1e-05	0.99998

## Sheet: S6_DsuiteStatistics
P1	P2	P3	Dstatistic	Z-score	p-value	f4-ratio	clustering_sensitive	clustering_robust	BBAA	ABBA	BABA
ANTC	ANTP	CHIL	0.0821121	316276	2.3e-16	0.184314	0.51727	0.999862	24424.9	16606	14085.8
ANTC	ANTP	FKLD	0.0791749	290962	2.3e-16	0.17936	0.0721498	0.98905	24138.5	16565.1	14134.5
ANTC	ANTP	NAPF	0.111052	35162	2.3e-16	0.248012	0.33369	1	21454.4	17297.5	13839.7
ANTC	ANTP	NSTF	0.105088	34042	2.3e-16	0.168626	0.371073	1	21915.7	16944.1	13721.5
ANTC	ANTP	SAPF	0.0857658	290026	2.3e-16	0.402932	0.396445	1	21588	17208.8	14490.1
CHIL	FKLD	ANTC	0.0106549	545366	0.00493	0.0264862	0.268091	0.841784	23158.2	15896.6	15561.4
CHIL	NAPF	ANTC	0.0842697	225082	2.3e-16	0.215287	0.581679	0.158943	19060.6	17527.2	14802.8
CHIL	NSTF	ANTC	0.06728	181462	2.3e-16	0.169498	0.139473	0.966316	19552.3	17013.2	14868.2
CHIL	SAPF	ANTC	0.0957966	26516	2.3e-16	0.25612	0.734404	0.0796435	19020.5	18537.6	15296.4
FKLD	NAPF	ANTC	0.0743075	248291	2.3e-16	0.193784	0.133947	0.908912	19039.9	17271.5	14882.2
FKLD	NSTF	ANTC	0.0567979	171974	2.3e-16	0.146787	0.421411	0.878926	19340.5	16836.9	15027.1
FKLD	SAPF	ANTC	0.0865132	334588	2.3e-16	0.235695	0.589444	0.702632	19063.6	18248.1	15342.1
NSTF	NAPF	ANTC	0.0230169	985196	2.3e-16	0.0550622	0.0411552	0.972863	23343.3	12877.2	12297.8
NAPF	SAPF	ANTC	0.0184095	609024	0.000113	0.0519921	0.34384	0.849071	21929.1	14292.9	13776.2
NSTF	SAPF	ANTC	0.037986	99846	2.3e-16	0.104165	0.00793466	0.910441	21041.6	14977	13880.8
CHIL	FKLD	ANTP	0.00757607	375495	0.000173377	0.024135	0.0305321	0.783896	21166.2	16335.3	16089.6
ANTP	NAPF	CHIL	0.0546034	143079	2.3e-16	0.15579	0.215786	0.40961	18704.7	16780.2	15042.6
ANTP	NSTF	CHIL	0.0665951	166488	2.3e-16	0.194009	0.00627682	0.599082	18012.2	17328.7	15164.8
ANTP	SAPF	CHIL	0.0367597	11.39	2.3e-16	0.107943	0.0352833	0.688513	19213.8	16978.1	15774.1
ANTP	NAPF	FKLD	0.0542448	132339	2.3e-16	0.155188	0.0712049	0.980414	18471.7	16782.3	15055.2
ANTP	NSTF	FKLD	0.0580838	135822	2.3e-16	0.169183	0.6004	0.995773	17867.7	17148.8	15266
ANTP	SAPF	FKLD	0.0393568	117949	2.3e-16	0.115997	0.0137742	0.984085	18948.4	17045.2	15754.3
NSTF	NAPF	ANTP	0.030843	134345	2.3e-16	0.111298	0.00372996	0.583242	20623	13614.8	12800.1
SAPF	NAPF	ANTP	0.00761571	300056	0.0026948	0.033026	1	1	19409.3	14714.2	14491.7
NSTF	SAPF	ANTP	0.019762	554748	0.00029	0.0809131	0.00193274	0.988151	18627.7	15281.7	14689.4
CHIL	FKLD	NAPF	0.00727538	275885	0.00580054	0.0189534	0.264792	0.683505	19374.5	16270.6	16035.6
FKLD	CHIL	NSTF	0.00109238	0.3803	0.703723	0.0021373	0.322908	0.427416	19172.4	16259.7	16224.3
CHIL	FKLD	SAPF	0.0101731	497374	0.00657	0.0531654	0.15412	0.860809	20052.2	16512.2	16179.6
NAPF	NSTF	CHIL	0.0163348	864367	2.3e-16	0.0452848	0.0511284	0.212477	21767.7	13261.3	12835.1
SAPF	NAPF	CHIL	0.0188822	126381	2.3e-16	0.0536513	0.0233762	0.0622837	21018	14398.4	13864.7
SAPF	NSTF	CHIL	0.0326333	150699	2.3e-16	0.0965062	0.236111	0.0685326	19809.9	15188.1	14228.2
NAPF	NSTF	FKLD	0.00598829	257429	0.0100445	0.0165692	0.11461	0.115317	21624.7	13082.8	12927.1
SAPF	NAPF	FKLD	0.0154208	839395	2.3e-16	0.0443374	1	1	20743.7	14359.1	13923
SAPF	NSTF	FKLD	0.0201606	742774	1.1e-08	0.0601715	0.213659	0.0942409	19632.5	14975.2	14383.4
NSTF	NAPF	SAPF	0.0567031	194468	2.3e-16	1	0.264341	1	16956.6	14643.6	13072

## Sheet: S7_fbranch_out
branch	branch_descendants	Alca Torda	FKLD	CHIL	SAPF	ANTC	ANTP	NSTF	NAPF
b2	CHIL,FKLD	nan	nan	nan	nan	nan	nan	nan	nan
b3	ANTP,ANTC,SAPF,NSTF,NAPF	nan	nan	nan	nan	nan	nan	nan	nan
b4	CHIL	nan	nan	nan	0	0	0	0	0
b5	FKLD	nan	nan	nan	0.024135	0.0264862	0.0531654	0	0.0189534
b6	ANTP,ANTC	nan	0	0	nan	nan	nan	nan	nan
b7	SAPF,NSTF,NAPF	nan	0.190155	0.195307	nan	nan	nan	nan	nan
b8	ANTP	nan	0.184314	0.17936	nan	nan	0.402932	0.168626	0.248012
b9	ANTC	nan	0	0	nan	nan	0	0	0
b10	SAPF	nan	0	0	0.0404566	0.0780785	nan	nan	nan
b11	NSTF,NAPF	nan	0.0536513	0.0443374	0	0	nan	nan	nan
b12	NSTF	nan	0.0452848	0	0	0	0	nan	nan
b13	NAPF	nan	0	0	0.111298	0.0550622	1	nan	nan

## Sheet: S8_NumbersofGenes_RAISD_XP_NSL
Species	RAiSD		RAiSD	Between	XP-NSL	Common genes
Brown skua	580	NSTF	631	Brown skua vs South Polar skua (Ref)	3351	172
		NAPF	582
South Polar skua	670	ANTC	670	South Polar skua vs Brown skua (Ref)	994	44
Chilean skua	499	CHIL	567	Chilean skua vs Brown (Ref)	1945	78
		FKLD	640
Brown-HYB skua	657	SAPF	657	Brown-HYB vs South Polar (Ref)	2695	160
South Polar-HYB skua	657	ANTP	657	South Polar-HYB vs Brown (Ref)	1893	95

## Sheet: S9_gene_list_ALL_RAiSD_XPNSL
Genes_Brownskuas	Genes_SouthPolarskuas	Genes_Chileanskuas	Genes_Hyb-Br	Genes_Hyb-SP		Shared RAiSD & XP-NSL
ABCC8	AAAS	AAAS	AAAS	AAAS
ABI3BP	ABCG8	ABCC8	ABCA13	ABCE1		Brown skuas	South Polar skuas	Chilean skuas	Hyb-Br	Hyb-SP
ABRAXAS1	ABHD10	ABHD6	ABCB11	ABCG5		ABCA13	ART1	ACAP3	ABCA13	AAAS
ACBD6	ABI1	ACADL	ABCC4	ABCG8		ABCB11	ATP8A2	AFTPH	ABCB11	AGL
ACOX3	ACAT2	ACAP3	ABHD18	ABI1		ACAP3	CACNA1C	AGL	ACAP3	AHI1
ACTN1	ACBD6	ACOX3	ABHD3	ABI3BP		ACSL4	CCDC80	AGO2	ACSL4	AKAP9
ADAM22	ACMSD	ADAD1	ABI2	ABITRAM		AFF1	CENPJ	AMER1	AFF1	AMPD1
ADAM8	ACSBG1	ADAM10	ABL2	ACSBG1		AGO2	CEP97	ANKIB1	AGO2	ANGEL2
ADK	ACTR3	ADAMTS2	ACAP3	ACTR3		AKAP6	CMSS1	ARHGAP11A	AKAP6	ANGPT2
ADNP	ACTR8	ADAMTS4	ACMSD	ACTR3B		ANKRD6	CNTN5	ARPP21	ANKRD6	ANKIB1
AIDA	ADAM23	ADAT2	ACSBG1	ACTR6		ANXA2	CRY1	ASB12	ANXA2	ASXL3
ALDH1L2	ADCY7	ADK	ACSL4	ACYP1		AOAH	DMD	BFSP1	AOAH	ATG2B
AMER1	ADNP2	AFTPH	ACTR2	ADAMTS4		ARHGAP11A	DSCAM	BIVM	ARHGAP11A	BNIP2
AMFR	AIRE	AGL	ACVR2A	ADAT2		ARID2	F5	BLTP1	ARID2	CACNA2D1
AMMECR1	AK7	AGO2	ADAD1	ADM		ATP7A	FILIP1L	CAMK2G	ATP7A	CAPNS2
AMPD3	AKNAD1	AIRE	ADAM22	AFG1L		ATRN	FOXP2	CASZ1	ATRN	CASP8AP2
ANKHD1	AKTIP	AKNAD1	ADAM8	AGL		ATRX	GEMIN8	CFAP99	ATRX	CCDC14
ANKS1B	ALG6	AKT3	ADAMTS4	AHCY		BFAR	GSK3B	CHST4	BFAR	CCDC88C
ANXA7	ALX1	AMER1	ADAMTSL3	AHI1		BIRC6	HDAC10	COL24A1	BIRC6	CDC42BPA
AP4S1	AMBRA1	AMMECR1L	ADCY7	AIRE		BLTP1	HERC2	CPNE1	BLTP1	CDKL5
APBB3	AMER1	AMPD3	ADK	AK7		BMAL2	HJURP	CRYBG1	BMAL2	CFAP251
ARFGEF2	AMMECR1L	ANGPTL1	ADNP	AKAP9		CANX	IMMP2L	CTTNBP2	CANX	CFAP54
ARFIP1	ANKHD1	ANKHD1	AFF1	AKT3		CCDC142	ITPR2	DDX60	CCDC142	CHM
ARID2	ANKMY2	ANKIB1	AGO2	ALCAM		CCDC146	KDM6A	DFFA	CCDC146	CISD3
ARMC1	ANXA7	ANKMY2	AIRE	ALG6		CCDC88A	LRRIQ1	DMXL2	CCDC88A	CMSS1
ARMC10	AP1B1	ANKRD10	AKAP6	AMER1		CD93	MDFIC	DNAH9	CD93	CNKSR2
ASB12	APBB1IP	ANKRD34A	AKTIP	AMMECR1L		CDC14A	MYCBP2	DPH7	CDC14A	CRAMP1
ASPH	APBB3	ANXA10	ALDH6A1	AMPD1		CENPP	MYO16	EPHA6	CENPP	DCX
ASPN	APIP	ANXA5	AMMECR1L	AMPD3		CEP350	NBEA	ERCC4	CEP350	DDX28
ATG3	APOOL	APAF1	ANAPC1	ANGEL2		CFAP74	OTOGL	EYS	CFAP74	DENND2C
ATG7	ARFGEF2	APBB3	ANGPTL1	ANGPT2		CGNL1	PARP4	FAAH2	CGNL1	DEPTOR
ATP7A	ARHGEF12	ARHGAP11A	ANKHD1	ANKFN1		CHRFAM7A	PHLDB2	FAM161A	CHRFAM7A	DIAPH3
ATP8B3	ARHGEF3	ARID4A	ANKRD6	ANKHD1		CHST4	PTPN12	FANCL	CHST4	DNAH8
ATP9B	ARMC2	ARPP21	ANLN	ANKIB1		CNTRL	PTPRQ	FAR1	CNTRL	DSCC1
ATRX	ART1	ART1	ANXA2	ANXA7		COBLL1	RASL11A	FHIP1A	COBLL1	ENPP2
B3GALT2	ASB12	ASB12	AOAH	AP2A2		COL28A1	RNF17	GATB	COL28A1	ENPP3
BAZ1A	ASCC3	ASCC3	APBB3	AP4B1		COL6A1	ROBO2	IFNLR1	COL6A1	ERCC1
BAZ1B	ASPN	ASF1A	ARAP2	APBB1IP		COL6A2	RRP1B	IGFBP3	COL6A2	ESRP2
BBS9	ASTE1	ATG16L1	ARHGAP11A	APBB3		CPM	SENP7	KALRN	CPM	FAM161B
BCR	ATG2B	ATP13A3	ARHGAP5	ARAP2		CREM	SLC2A13	KANSL1L	CREM	FILIP1L
BFSP1	ATG3	ATP23	ARHGEF6	ARFIP1		CSMD3	TBC1D23	KLHL29	CSMD3	FRRS1
BIRC5	ATP1B3	ATP2B1	ARID2	ARHGAP42		CWC25	TBXAS1	LIX1L	CWC25	GATM
BLOC1S4	ATP2C1	ATP5IF1	ARID4A	ARMC2		CYLD	TMPO	LRMDA	CYLD	GBF1
BMPR1A	ATP6V0E1	ATP5MJ	ARMC10	ART1		DFFA	TRMT10C	LTBP1	DFFA	GEMIN8
BNIP3L	ATP6V1C2	ATP6AP1	ART1	ASB12		DIXDC1	TUBGCP6	MCM9	DIXDC1	IFT88
BOLL	ATP6V1D	ATP9B	ASPN	ASIP		DNA2	WASF3	MED13	DNA2	IPO7
BRIP1	ATP8A2	B4GALT3	ATG16L1	ASPN		DNAJA4		MORC3	DNAJA4	IRF2BPL
BRWD1	ATP9B	BAZ2B	ATP6V1C2	ASXL3		DSCAM		MYOM3	DSCAM	KIF14
BTBD8	ATRIP	BFSP1	ATP7A	ATG16L1		ECI2		NDUFAF7	ECI2	KLHL4
BZW1	B3GALT2	BIRC6	ATRIP	ATG2B		EHBP1		PCSK2	EHBP1	LAMA2
C1GALT1C1	BABAM2	BIVM	ATRN	ATP6V0E1		ENTPD5		PEX11B	ENTPD5	LAMA3
C1H21orf62	BANP	BLTP1	ATRX	ATP6V1A		EVI5		PHACTR2	EVI5	LASP1
C2H5orf22	BCAS2	BNIP2	ATXN7L1	ATP6V1C2		EXOC3		PHLPP1	EXOC3	LCT
C8H1orf146	BCAS3	BRIP1	AXDND1	ATRIP		EXOC6B		PIDD1	EXOC6B	MAPT
CA12	BFSP1	BSCL2	B3GALT2	AURKA		FAAP20		POC1B	FAAP20	MIA2
CALCR	BICD2	C7H2orf88	B4GALT3	B3GALT2		FASLG		PRKD3	FASLG	MOB2
CAPZA3	BICDL1	CAMK2G	BBS12	B4GALT3		FBXO11		RALGAPA2	FBXO11	MUC6
CASZ1	BIRC6	CAMSAP2	BBS2	BARX1		FMN2		RIMS2	FMN2	MYO7B
CCDC30	BLOC1S6	CAPN5	BCAR3	BBS9		GFI1		SASS6	GFI1	NADSYN1
CCDC80	BNIP1	CAPZB	BCAS2	BCAS2		GIPC2		SBF2	GIPC2	NBEA
CCDC83	BNIP2	CASZ1	BCL2	BCL7A		GJD4		SCN8A	GJD4	NCKAP5
CCDC96	BPNT2	CCDC18	BCL2L11	BIRC6		GLP2R		SDCCAG8	GLP2R	NFATC3
CD47	BRD7	CD164	BFAR	BMAL1		GPR21		SDK1	GPR21	NIFK
CDC16	BRSK2	CD28	BFSP1	BMP2		GPR88		SH3PXD2A	GPR88	NOP14
CDC73	BTBD8	CDIN1	BICD2	BNIP1		GREB1		SMARCAL1	GREB1	OPRK1
CDH13	BTF3L4	CEBPZ	BIRC6	BNIP2		GSAP		SMCHD1	GSAP	ORC6
CDIN1	C2H8orf34	CEBPZOS	BLOC1S6	BNIP3L		HDAC10		SPOCK1	HDAC10	OTUD4
CDKAL1	C8H1orf146	CENPJ	BLTP1	BRD1		HECW1		ST6GAL1	HECW1	OVCH2
CDYL	CACNA1C	CENPS	BMAL2	BRIP1		HOXA7		TACR3	HOXA7	PALLD
CENPP	CACNA1D	CEP192	BNIP2	BTF3L4		HOXA9		TMEM117	HOXA9	PALMD
CENPS	CAMSAP2	CFAP99	BNIP3L	C4H11orf58		ICE1		TMEM43	ICE1	PANX3
CFAP69	CANX	CFL2	BRAF	C7H2orf69		IQSEC3		TXNRD2	IQSEC3	PCDH11X
CGNL1	CAPNS2	CGNL1	BRD7	CA10		IRS4		UNC5D	IRS4	PEAK3
CHAC2	CASP8AP2	CHM	BRIP1	CABCOCO1		KIDINS220		USP34	KIDINS220	PHACTR2
CHAF1B	CBR4	CHST4	C1H3orf38	CACNA2D1		KIF26B		VRK2	KIF26B	PHF2
CHD6	CCDC178	CLCC1	C5	CADPS2		KMT2E		WBP4	KMT2E	PLOD1
CHD9	CCDC18	CLCN3	C5H4orf33	CAMSAP2		KNDC1		XRCC3	KNDC1	POLQ
CHGB	CCDC47	CNOT11	CA10	CAPNS2		KYAT1		YIPF4	KYAT1	PPP2R2C
CIPC	CCDC80	CNST	CA12	CASP10		LAMP5		ZNF236	LAMP5	PPP2R3B
CKAP5	CCDC88A	COL19A1	CALCR	CASP8		LIN52		ZWILCH	LIN52	PSD
CLBA1	CCNT2	COL24A1	CAMSAP2	CASP8AP2		LMBR1			LMBR1	RANBP10
CLCN3	CCSER1	CPNE1	CANX	CBR4		LRBA			LRBA	RPS6KC1
CLK1	CD86	CPTP	CASP10	CCAR1		LRP2			LRP2	SCLY
CLMN	CDC16	CRAMP1	CCDC142	CCDC14		LTBP1			LTBP1	SCN8A
CLTCL1	CDC42BPA	CRPPA	CCDC146	CCDC142		LYAR			LYAR	SIAE
CNIH3	CDC73	CRYBG1	CCDC88A	CCDC88C		MAL			MAL	SQOR
CNTN5	CDIN1	CSMD3	CCNB2	CDC42BPA		MAML1			MAML1	SRBD1
CNTNAP2	CDK17	CTLA4	CCNT2	CDC73		MBOAT2			MBOAT2	SULF2
COL11A1	CDON	CTNNA3	CCNY	CDIN1		MDN1			MDN1	TAF2
COP1	CENPJ	CTTNBP2	CD28	CDK17		MED13			MED13	TBCD
CRIM1	CENPP	DACH2	CD93	CDK6		MLLT10			MLLT10	TENT5C
CSE1L	CEP192	DAD1	CDC14A	CDKL5		MOGS			MOGS	TET1
CSMD1	CEP95	DBF4	CDC73	CENPP		MORC3			MORC3	TLL2
CTNNA2	CEP97	DBT	CDK5RAP2	CFAP251		MYO1E			MYO1E	TRPM7
CTNNA3	CFAP20	DCAF4	CDKL5	CFAP54		MYO9A			MYO9A	TSNAXIP1
CTR9	CFAP36	DCAF8	CDYL	CFAP74		MYZAP			MYZAP	USF3
CWH43	CFAP74	DDX59	CENPJ	CFLAR		NBAS			NBAS	USP50
CYFIP1	CGNL1	DDX60	CENPP	CGNL1		NCAPD2			NCAPD2
CYLD	CHD9	DENND5A	CENPS	CHAF1A		NEO1			NEO1
CYSTM1	CHDH	DFFA	CEP128	CHID1		NOS1			NOS1
DAGLB	CHKA	DGKB	CEP350	CHM		NRXN1			NRXN1
DAPK2	CHM	DGKD	CERS6	CHP1		OIP5			OIP5
DBT	CISH	DHRS7C	CFAP20DC	CIPC		PARP4			PARP4
DCAF4	CIT	DMXL2	CFAP300	CISD3		PCYT1B			PCYT1B
DCAF6	CLCC1	DNA2	CFAP74	CKAP5		PDE5A			PDE5A
DCDC2	CLMN	DNAH9	CFLAR	CLASP1		PDS5B			PDS5B
DCHS2	CMSS1	DNAJC8	CGNL1	CLBA1		PEX14			PEX14
DENND1A	CNGB1	DOCK11	CHCHD7	CMSS1		PHLPP1			PHLPP1
DFFA	CNTN5	DOCK2	CHD9	CNBP		PIEZO2			PIEZO2
DGCR8	COIL	DOCK3	CHP1	CNGA1		PITHD1			PITHD1
DGKB	COPS2	DOK6	CHRFAM7A	CNKSR2		PPP1R12B			PPP1R12B
DGLUCY	CPEB3	DOP1B	CHST4	COL11A1		PTPN13			PTPN13
DHRS7C	CPNE1	DPF3	CLCN3	COL28A1		PUS7			PUS7
DHX15	CPPED1	DPH7	CLTC	COL4A5		RABGAP1			RABGAP1
DHX35	CRABP1	DPT	CNBP	COP1		RAPH1			RAPH1
DKK3	CRAMP1	DR1	CNTN5	COPB1		RBM33			RBM33
DLG1	CREBRF	DYNLRB1	CNTRL	COQ6		RBMS3			RBMS3
DLG5	CRY1	EAPP	COBLL1	CPNE1		REV3L			REV3L
DNA2	CSE1L	EEIG2	COL28A1	CRAMP1		RIMS2			RIMS2
DNAH8	CSMD1	EFHD1	COL4A5	CREB5		ROCK1			ROCK1
DNAJC12	CSNK2A2	EGR1	COL6A1	CREBRF		RPL4			RPL4
DNER	CTBP1	EHD3	COL6A2	CRYL1		SALL1			SALL1
DNM3	CTNNA3	EIF2AK2	COP1	CSDE1		SAMSN1			SAMSN1
DOCK11	CTNNAL1	EIF4E	CPEB3	CSMD1		SAP130			SAP130
DOP1B	CUEDC2	ELAVL4	CPM	CSTF1		SASS6			SASS6
DPF3	CWC22	EPB41L2	CPNE1	CTC1		SCAF11			SCAF11
DPT	CWC25	EPB41L5	CPPED1	CTNNA3		SEC31B			SEC31B
DPYS	DACH1	EPHA6	CRABP1	CTNNAL1		SH3D19			SH3D19
DPYSL2	DACH2	ERC2	CREM	CUEDC2		SIAH1			SIAH1
DROSHA	DARS1	ERCC4	CSMD1	CWC25		SIN3A			SIN3A
DST	DCDC2	ERCC5	CSMD3	CXCR4		SLC39A13			SLC39A13
DUSP19	DCP1B	ETHE1	CSNK1A1	CXXC4		SMCHD1			SMCHD1
DYNLRB1	DDX25	EXOC2	CTNNA2	DACH1		SMTN			SMTN
DZANK1	DDX28	EXOC6B	CWC25	DAD1		SNAPC5			SNAPC5
EBF2	DDX42	EYS	CXCR4	DAPK2		SOX6			SOX6
EDARADD	DDX5	FAAH2	CYLD	DAPP1		SPARCL1			SPARCL1
EIF3F	DDX59	FAM135A	DACH1	DARS1		SPC25			SPC25
EIF4G2	DENND1A	FAM161A	DAD1	DBT		SPHKAP			SPHKAP
EPB41L2	DENND2C	FAM184A	DAPK2	DCAF1		SPRED2			SPRED2
EPHX4	DENND4A	FANCL	DARS1	DCAF5		SSTR4			SSTR4
ERLEC1	DEPDC4	FAR1	DBT	DCAF8		STEAP4			STEAP4
ERLIN1	DERL1	FAU	DCAF8	DCLRE1B		TAT			TAT
ERO1B	DHRS7C	FBXO11	DCX	DCUN1D5		TBX5			TBX5
ETFA	DHX37	FHIP1A	DDX59	DCX		TLN2			TLN2
ETHE1	DICER1	FMN2	DENND1A	DDX28		TMEM131			TMEM131
F2	DIS3L	FNBP1L	DENND2C	DDX59		TMEM132C			TMEM132C
F5	DKK2	FRRS1	DFFA	DENND2C		TNR			TNR
FAAP20	DLG1	FUCA2	DGKB	DEPDC4		TOR3A			TOR3A
FAM13C	DLGAP4	FZR1	DGKD	DEPTOR		TRAF1			TRAF1
FBXL22	DMD	GABRA6	DHRS7C	DGKD		TRAPPC10			TRAPPC10
FBXO36	DMRTB1	GABRB2	DHRSX	DHCR7		TUBGCP2			TUBGCP2
FBXW7	DNAH7	GADL1	DHX15	DHRS3		TXNDC11			TXNDC11
FHDC1	DNAJA4	GALNT4	DHX35	DHRS7C		UVSSA			UVSSA
FHIP1A	DNAJB4	GATB	DIPK1A	DIAPH3		VAMP1			VAMP1
FMC1	DNAJC1	GATD3	DIXDC1	DNA2		VCAM1			VCAM1
FN3K	DNAJC10	GCNT3	DLAT	DNAH8		VPS13C			VPS13C
FN3KRP	DNAJC24	GEMIN2	DNA2	DNAJA4		VPS13D			VPS13D
FNDC4	DNER	GIGYF2	DNAJA4	DNAJB4		WAC			WAC
FSHB	DNM3	GP5	DNAJB4	DNAJC5B		WBP1			WBP1
FSTL5	DR1	GPA33	DNAJC2	DNM3		ZNF507			ZNF507
FUT11	DSCAM	GPATCH11	DNAJC5B	DOCK2		ZNF511			ZNF511
GABRD	DST	GPSM2	DOCK2	DOP1B		ZWILCH			ZWILCH
GABRR3	DUS2	GPX7	DOP1B	DPP9
GAL	DYNLRB1	GSPT1	DPM1	DPYS
GAS7	ECI2	GTF2A2	DPY19L3	DSCC1
GATB	ECM2	HAO1	DRG1	DUS2
GCG	EDN3	HEATR5B	DSCAM	DUSP12
GGA3	EFCAB11	HECTD2	DTWD1	DYNC1H1
GLMN	EFHD1	HERC2	E2F6	DYNC2H1
GLP2R	EHF	HERC3	EBF2	DYNLRB1
GLRX2	EIF2S1	HIBCH	ECI2	EBF2
GNAL	EIF3F	HJV	EFCAB11	ECM2
GNAO1	EIPR1	HNRNPH3	EFHD1	EEF1AKMT1
GNAZ	ELOC	HNRNPR	EFL1	EFCAB7
GPHN	ELP2	HNRNPUL2	EHBP1	EFHD1
GPR137B	EMID1	IFNLR1	EIF4ENIF1	EIF3F
GPR75	EPAS1	IFT140	EIPR1	ENPP2
GPX7	EPB41L2	IGF1	ELOC	ENPP3
GRID1	EPC1	IGFBP3	ELP2	ERCC1
GRPEL1	EPHX4	IKBIP	ENO4	ESF1
GSG1L2	ERC2	IL13RA1	ENTPD5	ESRP2
HBEGF	ERCC1	IL21	EPB41L5	ETFA
HDAC10	ERGIC1	IL22RA1	ERC2	ETHE1
HELLS	ESF1	INPP5D	ESCO1	EVX2
HELQ	ETHE1	INTS11	ESF1	EXD1
HERC1	EVI2A	INTS2	ETHE1	FAAP20
HERC4	EVI2B	IPO9	EVI5	FAM120A
HHLA2	EVX2	IQUB	EXD1	FAM135A
HLCS	EWSR1	IRAG1	EXOC3	FAM161B
HMG20A	EXD1	ISL2	EXOC6B	FAM184B
HNRNPH1	EZH2	ITCH	EXTL2	FAM210B
HNRNPH3	F5	JPT2	EYA2	FAM83C
HOXA1	FAAP20	KALRN	FAAP20	FBRSL1
HOXA10	FAM114A1	KANSL1L	FABP2	FBXL15
HOXA11	FAM120B	KARS1	FAM120A	FBXL22
HOXA13	FARP2	KAT6B	FAM185A	FBXO22
HOXA2	FBN1	KCNC1	FAM20B	FBXO33
HOXA3	FBXL15	KCNIP4	FAM83C	FGA
HOXA4	FBXO11	KCNJ11	FASLG	FGB
HOXA5	FBXO22	KCNJ13	FBXL22	FGF9
HOXA6	FBXW11	KCNT2	FBXO11	FHDC1
HOXA7	FBXW7	KCNU1	FGD3	FILIP1L
HOXA9	FGD3	KDM1A	FGF7	FN3K
HOXC10	FGF18	KHDRBS2	FGF9	FN3KRP
HOXC11	FGF9	KIAA0586	FGFR1OP2	FNDC4
HOXC12	FILIP1L	KIAA0930	FMN1	FOXD3
HOXC13	FLRT3	KIF14	FMN2	FRRS1
HOXC9	FNBP1L	KIF16B	FNBP1	FSTL5
HPSE	FNDC3A	KIF1B	FNBP1L	FTO
HS2ST1	FOXD3	KLB	FOXA1	FUBP1
HYCC2	FOXP2	KLHL1	FRZB	FUCA2
IBSP	FSHB	KLHL29	FSTL5	G2E3
ICE1	FSIP1	KLHL4	FTO	GABRD
IFIH1	FSTL5	KSR1	FUBP1	GATM
IFT20	FUBP1	LARP6	G6PC2	GBF1
IFT56	G2E3	LCTL	GABRB2	GCNT3
IFT57	GAB1	LDB2	GABRD	GEMIN8
IGF1	GABPB1	LGALSL	GAS7	GIGYF2
IGFN1	GABRB2	LIN9	GCNT3	GIPC2
INSC	GABRD	LIPC	GDF5	GJE1
INTS2	GADL1	LIX1L	GEMIN2	GLCCI1
IRAG1	GALK2	LRAT	GFI1	GLP2R
IRF2BPL	GARRE1	LRMDA	GIGYF2	GLUD1
ISL2	GAS2L1	LRRC39	GIPC2	GPC1
ITFG1	GCNT3	LRRC49	GJD4	GPHN
ITGA8	GDF5	LRRC72	GLP2R	GPR17
ITGA9	GEMIN8	LSM3	GPR107	GPX7
JAG1	GIGYF2	LTBP1	GPR17	GRK4
JAM3	GIPC2	LYSMD4	GPR21	GSG1L2
JAZF1	GLE1	LYVE1	GPR88	GSK3B
JMJD1C	GLMN	LZIC	GREB1	GSKIP
KAT14	GLP2R	LZTR1	GSAP	GSPT1
KAT6B	GOLGA5	MAB21L1	GSG1L2	GTF2A2
KCNC1	GPR17	MAEL	GTF2A2	HAO1
KCNG4	GPR176	MANBA	GUCY1A1	HDC
KCNQ5	GPR39	MAP1LC3A	GUCY1B1	HELLS
KDELR2	GPSM2	MCM9	HAO1	HERC1
KDM1A	GRIA3	MCUB	HDAC10	HERC2
KDM6A	GRK4	MED13	HECW1	HIPK1
KHDRBS2	GRK7	MEF2A	HERC1	HLCS
KIAA0586	GSG1L2	MEIS2	HERC2	HNRNPH1
KIAA0930	GSK3B	METAP1	HIF1AN	HNRNPH3
KIF1B	GSKIP	MFSD14A	HNRNPH3	HOXC10
KIF26B	GTF2A2	MFSD6	HOXA10	HOXC11
KITLG	HAO1	MIA2	HOXA11	HOXC12
KLHL13	HARBI1	MINDY2	HOXA13	HOXC13
KLHL5	HDAC10	MORC2	HOXA4	HOXC9
KMT2E	HDAC2	MORC3	HOXA5	HOXD10
KRT18	HDX	MPPED1	HOXA6	HOXD11
KRT8	HERC2	MPZ	HOXA7	HOXD12
L3MBTL3	HES5	MRPL49	HOXA9	HOXD13
LACTB	HHIP	MSH6	HOXC10	HOXD3
LARS1	HJURP	MTF2	HOXC11	HOXD4
LDB3	HNRNPH1	MTRF1	HOXC12	HOXD8
LMBR1	HOXC10	MYOM3	HOXC13	HOXD9
LONP2	HOXC11	NAA16	HOXC9	HS1BP3
LRMDA	HOXC12	NANP	HYCC2	HTT
LRP3	HOXC13	NBEA	IARS2	HYCC2
LRP4	HOXC9	NCF2	ICE1	IARS1
LRRC39	HOXD10	NCKAP5	IDE	IDH3A
LTBP1	HOXD11	NDUFAF7	INHBA	IFT140
LUC7L2	HOXD12	NECTIN3	INO80B	IFT88
LYSMD4	HOXD13	NEDD1	INPP5D	IKZF1
LYVE1	HOXD4	NEK1	INTS13	IL17D
MAEA	HOXD8	NEMP2	INTS2	INO80B
MAGT1	HOXD9	NFKB1	IPPK	INPP5D
MALL	HSF2BP	NFS1	IQSEC3	INSYN2B
MANBA	HSPA4L	NGLY1	IRS4	INTS2
MAP1LC3A	HTR1B	NIPA1	IRX3	IPO7
MAPKAP1	HYLS1	NLGN4X	IWS1	IPPK
MBOAT2	IDE	NMNAT1	JADE1	IRAG1
MBTPS2	IDH3A	NMNAT3	KARS1	IRF2BPL
MCM8	IFT140	NOVA1	KCNJ13	IRS1
MED13	IGSF22	NPAS3	KCNK10	IRS4
MEF2A	IL17RB	NR1I3	KDSR	IRX3
MEI4	IL17RD	NUDT14	KHDRBS2	ISL2
MEPE	IL1RAPL1	NUP98	KIAA0586	ISY1
METTL21C	IMMP2L	OTOR	KIDINS220	ITCH
MFSD14A	INO80	OXSR1	KIF14	ITFG1
MIA3	INO80D	PALS2	KIF1B	ITGAV
MIB2	INTS2	PAPOLG	KIF26B	ITGB1
MICAL2	INTU	PAPPA2	KITLG	ITGB3BP
MIF4GD	IPPK	PARP1	KLF13	IWS1
MINDY3	IRS1	PARP4	KLHL5	JAKMIP1
MIPOL1	ITCH	PBLD	KMT2E	JPH1
MKLN1	ITGB1	PCDH15	KNDC1	JPT2
MKRN2	ITGB3BP	PCSK2	KRT18	KALRN
MKRN2OS	ITPR2	PDE3B	KRT8	KCNJ13
MMRN2	IWS1	PEX11B	KYAT1	KDM1A
MNAT1	JADE1	PEX13	LACTB	KHDRBS2
MORC3	JAZF1	PEX14	LAMA2	KIAA0586
MPC2	JPT2	PEX3	LAMP5	KIDINS220
MPZL1	KANSL1	PGD	LASP1	KIF14
MRPS18C	KCNC1	PHACTR2	LCTL	KLF3
MRPS7	KCNH7	PHLPP1	LDB3	KLHL4
MRS2	KCNJ13	PIDD1	LHX2	KRIT1
MTFR1	KCNMA1	PIK3C2A	LIMK2	KRT18
MTUS2	KCNU1	PLCB1	LIMS2	LACTB
MUC16	KDM1A	PNN	LIN52	LAMA2
MUC2	KDM3A	PNPLA2	LMBR1	LAMA3
MYB	KDM6A	PNRC2	LONP2	LAP3
MYH11	KHDRBS2	POC1B	LRBA	LARP6
MYO9A	KIAA0319	POGLUT2	LRMDA	LARS2
MYOZ1	KIF11	POLR2D	LRP2	LASP1
MYPN	KIF14	POLR3GL	LRRC39	LCT
MYZAP	KIF1B	PPFIBP2	LRRC52	LDB2
N4BP1	KIF26A	PPOX	LTBP1	LIMS2
NAPEPLD	KIF6	PPP1R13B	LYAR	LINGO3
NCAM2	KLF7	PPP2CA	LYRM2	LONP2
NCAPD3	KRT18	PRIM2	LZIC	LPCAT2
NCKAP1	KRT8	PRKD3	MACROD2	LRP2
NCOR1	KSR1	PSEN1	MAD2L1	LRP6
NDE1	KSR2	PSMA3	MAEA	LRPPRC
NDST2	LACTB	PTPN1	MAGT1	LRRC39
NEBL	LASP1	PTPN2	MAL	LRRC49
NEK1	LCT	PTPN4	MAML1	LTBP1
NEO1	LDB2	PUDP	MAN2C1	LYVE1
NFKB1	LIMS2	PUS10	MAP2K1	MAB21L1
NFX1	LMBR1	PUSL1	MAP3K19	MACROD2
NGLY1	LPCAT2	QPCT	MARCHF5	MAIP1
NID1	LRBA	RABGAP1L	MBOAT2	MAL
NIF3L1	LRP1B	RALGAPA2	MDFIC	MANF
NKD1	LRPPRC	RALGPS2	MDN1	MAP1LC3A
NKX1-1	LRRC72	RAP1GDS1	MED13	MAP4K3
NLK	LRRIQ1	RARB	METTL22	MAPT
NOL8	LSM14A	RASAL2	MFSD8	MARCHF6
NOS1	LUZP1	RASGRP1	MGST3	MBP
NPAS3	LY96	RBM12	MICU2	MCM6
NPHP1	LYN	RBM25	MKLN1	MCMDC2
NRXN1	MAB21L2	RBM39	MKRN2	MDN1
NSMCE2	MACROD2	RBM8A	MKRN2OS	MED13
NUDT21	MAD2L1	RBP1	MLLT10	MED13L
NUP35	MAML1	RBP2	MOGS	MED23
OCIAD2	MAN1A2	RBP7	MORC2	MED27
OGFOD1	MAP1LC3A	RBX1	MORC3	MED28
OGN	MAP2	RC3H1	MOS	MESD
OMD	MAP2K1	RD3L	MPP7	METTL14
ORC2	MAP3K19	REEP2	MRPL51	METTL16
ORC5	MAP3K5	REL	MRPS33	MFN2
OTOA	MAPKAPK3	RFC1	MRPS5	MFSD14A
OTOG	MAPT	RIMS2	MSANTD1	MGAT5
OXSM	MARCHF5	RLF	MTIF2	MGAT5B
PAPLN	MCM6	RNF141	MYCBP2	MIA2
PARD6G	MDFIC	RNF149	MYO1E	MICU2
PARN	MDH1	RNF17	MYO7B	MIGA1
PAX2	MDN1	RNFT1	MYO9A	MIIP
PAXBP1	MED13	ROBO2	MYO9B	MIOS
PBLD	MED15	ROMO1	MYOZ2	MIPOL1
PBX3	MEI4	RPAP3	MYPN	MKRN2
PCDH11X	METTL21C	RPL37A	MYZAP	MKRN2OS
PCNT	MFSD10	RPL4	NAPEPLD	MLH3
PCP4	MFSD4B	RPLP2	NBAS	MLXIP
PCSK2	MGAT5	RPS13	NCAPD2	MMP2
PCTP	MICU2	RPS6KB1	NCKAP1	MOB2
PDCD2L	MIGA1	RSL1D1	NDUFAF1	MOGS
PDCD6IP	MILR1	RTCA	NDUFAF5	MORC3
PDE7A	MINDY3	RTTN	NDUFB3	MPND
PDLIM1	MIPOL1	RUFY1	NDUFB8	MPZ
PDS5A	MLLT10	RUFY2	NEK1	MSANTD2
PEAK1	MMP15	RUNDC3B	NEK6	MUC6
PEX10	MMP16	SAG	NEO1	MYLK
PEX14	MMP2	SALL1	NEXN	MYLK3
PEX26	MND1	SAMM50	NFS1	MYO7B
PFDN1	MNS1	SANBR	NFX1	MYOZ1
PGD	MOB2	SAP130	NINJ1	MYPN
PGM2	MORC2	SASS6	NKAPD1	MYZAP
PHKB	MPV17L	SBF2	NMNAT1	NAA50
PI4K2B	MRS2	SCAPER	NOL10	NADSYN1
PI4KA	MSANTD2	SCCPDH	NOL8	NBEA
PIEZO2	MSH6	SCG5	NOS1	NCAM2
PIGL	MTERF2	SCLY	NPAS3	NCKAP5
PIGP	MTF2	SCN8A	NPHS2	NCOA3
PLCZ1	MTR	SDCCAG8	NR1I3	NDUFAF1
PMS1	MYCBP2	SDHC	NRXN1	NDUFAF5
POLR3A	MYO16	SDK1	NUDT9	NDUFB3
POLR3F	MYO7B	SEC23A	NUF2	NEBL
PPFIA2	MYO9A	SEH1L	NUMB	NEK9
PPIL3	MYOD1	SELENOM	NUP98	NEO1
PPP2R2C	MYOZ1	SEMA7A	NUSAP1	NEXN
PPP3CB	MYPOP	SENP6	NXT2	NFATC3
PPP6R3	N4BP2	SERGEF	ODAD2	NFS1
PRKAG2	NBEA	SFPQ	OGN	NFXL1
PRKCZ	NCAM2	SH3PXD2A	OIP5	NIFK
PRKD1	NCOA3	SH3RF1	OLFM3	NINJ1
PSD2	NDUFAF5	SHISAL2A	OMD	NIT2
PSEN1	NEBL	SKP1	ORC4	NKTR
PSME4	NEK11	SLC25A16	OTX1	NLGN4X
PSMG1	NEXN	SLC25A21	PALS2	NOL10
PSTPIP1	NF1	SLC25A24	PAN3	NOL8
PTPN13	NFATC3	SLC25A3	PANK3	NOP14
PTPRR	NFS1	SLC25A40	PANK4	NPAS3
PURA	NFYA	SLC30A6	PAPPA2	NPTN
PXYLP1	NINJ1	SLC35A3	PARN	NR1I3
R3HDM1	NIT2	SLC35G2	PARP4	NRAS
RAB22A	NKD1	SLC4A10	PATZ1	NRG4
RAB36	NKX2-5	SLC6A11	PBLD	NT5DC1
RAB3GAP1	NOL10	SLIT3	PCSK2	NTN1
RAB40B	NOL8	SMAP1	PCTP	NUSAP1
RAB8B	NOP14	SMARCAL1	PCYT1B	OGN
RABGAP1L	NOVA1	SMCHD1	PDCD6	OIP5
RAD51B	NPTN	SMG7	PDE3B	OMD
RAF1	NRG4	SMTN	PDE5A	OPRK1
RALGAPA1	NRSN1	SNRPB2	PDS5B	ORC5
RAPH1	NSG1	SNX13	PEPD	ORC6
RASAL2	NSUN2	SNX29	PEX10	OTUD4
RBFOX1	NTAN1	SNX6	PEX14	OVCH2
RBL1	NUDT7	SORBS1	PGD	PALLD
RBM25	NYAP2	SOSTDC1	PHF2	PALMD
RBM27	ODR4	SOX6	PHF21A	PANX3
RC3H1	OGN	SPAST	PHF21B	PAPOLA
RCSD1	OMD	SPDL1	PHLPP1	PAX2
REEP3	OMG	SPOCK1	PHTF2	PBLD
RELL1	OTOGL	SPOCK3	PIEZO2	PCDH11X
RER1	PAFAH1B1	SPTSSA	PIH1D2	PCDH15
RET	PALLD	SRA1	PIK3IP1	PCDH7
REXO1	PALS1	SRSF10	PIP4K2B	PCGF2
RFC1	PALS2	ST13	PITHD1	PCTP
RFTN2	PANK4	ST6GAL1	PLA2G10	PDE3B
RIMS1	PANX3	STAG1	PLAG1	PDIA6
RIPOR3	PAPOLA	STK26	PLCB1	PDS5A
RIPPLY3	PARN	STS	PLCB4	PDSS1
RLF	PARP4	STXBP3	PLCH2	PEAK3
RNF141	PAX2	SULT6B1	PLK4	PEX10
RNF32	PAX7	SYCP1	PMPCB	PEX13
RNFT1	PCK1	SYVN1	PNN	PEX3
ROBO1	PCNP	TACR3	PODN	PHACTR2
RPAP2	PCSK2	TAF6L	POLA1	PHF2
RPS24	PDC	TAS1R3	POLR2D	PHF20
RPS27L	PDE5A	TBC1D8	PPFIBP1	PHKB
RPS6KA5	PDHX	TCF12	PPOX	PIGN
RPS6KB1	PDIA6	TCF7	PPP1R12B	PIGP
RSPH14	PDS5A	TERF2IP	PPP1R13L	PIP4K2B
RTCA	PDSS1	TET1	PPP2R2A	PLCB1
RUFY1	PDXDC1	TEX10	PREP	PLCH2
RUFY2	PDZRN3	TEX30	PRKCZ	PLEKHA7
RYR3	PEAK1	TGFBR2	PRL	PLOD1
SALL1	PEX10	TIMM9	PRPF4B	PLRG1
SALL3	PEX7	TLL2	PSMA3	POLQ
SAMHD1	PGRMC2	TMED5	PSMB7	POLR1G
SASS6	PHLDB2	TMEM107	PSMC3	POLR2D
SBF2	PIKFYVE	TMEM117	PSMD14	PPARG
SCAPER	PLCB1	TMEM178B	PTF1A	PPFIBP2
SCCPDH	PLCH2	TMEM179B	PTPN13	PPOX
SCN8A	PNPT1	TMEM204	PTPN4	PPP1R13B
SEC24C	POF1B	TMEM35B	PTPN9	PPP1R13L
SELENOF	POLG2	TMEM41B	PTPRR	PPP2R2A
SELENOO	POLR1G	TMEM43	PTRH2	PPP2R2C
SENP6	POLR2D	TMX4	PTS	PPP2R3B
SEPSECS	POLR2K	TNFRSF17	PUM2	PPP2R5C
SERGEF	PPP1R13B	TOMM40L	PUS7	PPP3CB
SERPIND1	PPP1R13L	TOP2B	PWP2	PPP4R3A
SGSM2	PPP2R2C	TRAPPC6B	QSOX1	PRKACB
SH3RF1	PPP4R3B	TRMT13	RAB28	PRKCH
SHH	PRG4	TRMT44	RAB3GAP1	PRKCZ
SHISAL2A	PRKCZ	TSHB	RAB3GAP2	PSD
SHROOM2	PRPF4B	TSPAN2	RAB8B	PSMA1
SIAH1	PSMD14	TSPAN5	RABGAP1	PSMB3
SIRT1	PSPC1	TTBK1	RABGAP1L	PSMD14
SKI	PTPDC1	TTC21B	RAD51B	PTPDC1
SLC16A14	PTPN12	TTC6	RAF1	PTPN13
SLC25A1	PTPN2	TUT4	RALGPS2	PUS10
SLC25A16	PTPRK	TXNIP	RANBP17	PUS7
SLC25A33	PTPRQ	TXNRD2	RAPH1	PWP2
SLC25A36	PUS3	UBE2B	RASAL2	R3HDM1
SLC35A3	R3HDM1	UBE2D2	RASGRP1	RAB18
SLC35A5	RAB11FIP4	UBE3C	RBL2	RAB22A
SLC38A6	RAB18	UBE4B	RBM12	RAB2A
SLC40A1	RAB2A	UBL7	RBM33	RAB43
SLC4A10	RAB3GAP1	UBXN1	RBM39	RAD54B
SLC4A9	RAB8B	UFC1	RBMS1	RALGPS2
SLC6A14	RAMAC	UFM1	RBMS3	RANBP10
SLC6A2	RANBP17	UNC5D	RBMX	RAPGEF4
SLX4IP	RAP1GDS1	USH1C	RBP7	RASAL2
SMOC1	RAPH1	USP34	RC3H1	RBFOX1
SMS	RASA2	VCAM1	RER1	RBM12
SNAP25	RASL11A	VPS18	REV3L	RBM15B
SNAP29	RASSF8	VRK2	RIMS2	RBM39
SNCG	RBFOX1	VSTM4	RINT1	REC114
SNTG2	RBKS	WBP4	RNF111	RELCH
SNX20	RBL2	WDFY4	RNF17	RER1
SORBS1	RBM12	WDR19	RNF32	REV3L
SOX6	RBM39	WDR33	RNF4	RHBDD1
SPAG17	REC114	WDR37	RNFT1	RIPPLY3
SPARCL1	RECK	WDR47	ROBO2	RLF
SPSB1	REEP1	WDR74	ROCK1	RNF141
SRA1	RER1	WSB1	ROMO1	ROBO1
SRI	REV3L	XPC	RORA	ROMO1
SRPK2	RIMBP2	XPNPEP3	RPGRIP1L	RPA3
STAU1	RLF	XPO1	RPL23	RPGRIP1L
STEAP2	RNF17	XRCC3	RPL4	RPL23
STEAP4	RNF19A	YIPF4	RPL5	RPL26L1
STRN	RNF7	ZFYVE1	RPL7L1	RPS6KC1
STRN3	RNPC3	ZFYVE21	RPS27A	RPUSD4
SYN2	ROBO2	ZFYVE28	RPS27L	RTCA
SYNE3	ROCK1	ZMPSTE24	RPS6KB1	RTKN
SYNJ1	ROMO1	ZMYND19	RS1	RUFY1
SYNPO2L	RPAP2	ZNF236	RTCA	RUFY2
TADA2B	RPL21	ZP4	RTF1	RYR3
TAMM41	RPL23	ZWILCH	RTKN	SAG
TBC1D14	RPL24		RUFY2	SALL3
TBC1D2B	RPL26L1		SAG	SANBR
TBC1D32	RPL7L1		SALL1	SAP130
TBC1D9	RPS27L		SAMSN1	SASS6
TBCD	RPS6KA6		SAP130	SBF2
TBX4	RPUSD4		SASS6	SCAPER
TCERG1	RRN3		SAXO2	SCCPDH
TEDC1	RRP1B		SCAF11	SCFD1
TENM2	RSPO2		SCAPER	SCLY
TET1	RUFY1		SCCPDH	SCN8A
TEX10	RYR3		SCG5	SCYL2
TFG	SALL3		SCLT1	SDCCAG8
TGFBR3	SAP130		SCLY	SDHAF4
TIGD4	SCCPDH		SCML2	SDHC
TIMM9	SCFD1		SEC23A	SDR39U1
TINAG	SCLY		SEC31B	SEC24D
TLL2	SCPEP1		SELENOM	SELENOO
TLN2	SCYL2		SELENOO	SEMA3A
TM9SF3	SECISBP2L		SEM1	SERINC3
TMEM107	SEH1L		SENP6	SESN1
TMEM131	SELENOO		SFI1	SFT2D3
TMEM132C	SENP7		SFT2D3	SGK3
TMEM154	SENP8		SH3D19	SH3BP2
TMEM164	SESN1		SH3KBP1	SH3GL1
TMEM201	SFT2D3		SH3RF1	SHISA5
TMEM244	SH3BP5L		SHH	SHISAL2A
TNFAIP1	SH3RF1		SHISA9	SHLD2
TNFRSF1B	SHISA5		SIAH1	SIAE
TNFRSF8	SHISA9		SIN3A	SIKE1
TOP2B	SIAE		SKI	SKI
TPM1	SKI		SKIC8	SKIC8
TPP2	SKIC8		SKIDA1	SLC12A4
TRABD	SLC12A7		SLC1A7	SLC12A7
TRIP12	SLC25A13		SLC30A4	SLC15A2
TRMT13	SLC25A21		SLC30A7	SLC25A16
TRMT44	SLC2A13		SLC35G2	SLC25A21
TRMT5	SLC30A4		SLC39A13	SLC27A2
TRMT6	SLC35A5		SLC6A2	SLC2A13
TSEN2	SLC35F5		SLIT3	SLC35A3
TSPAN3	SLC35G2		SMCHD1	SLC35F5
TTC19	SLC39A10		SMTN	SLC35G2
TTC3	SLC4A10		SNAPC5	SLC39A6
TTC6	SLC4A1AP		SNUPN	SLC4A10
TUBD1	SLC6A2		SNX20	SLC6A2
TUBGCP2	SMAP1		SNX29	SLITRK1
TUBGCP6	SMLR1		SOAT1	SNORC
TUT4	SMPD4		SOX1	SNX29
UBA2	SMURF2		SOX6	SNX3
UBE2K	SNX29		SPARCL1	SORBS1
UBN2	SORBS1		SPATA7	SOS1
UPF3A	SOSTDC1		SPC25	SP2
USH1C	SOX17		SPDL1	SPAG17
USP3	SOX6		SPHKAP	SPHKAP
USP47	SPAG1		SPOUT1	SPPL2A
USP54	SPPL2A		SPPL2A	SPRED1
UVSSA	SPTAN1		SPRED2	SQOR
VAPB	SQOR		SQOR	SRA1
VCAM1	SRA1		SRA1	SRBD1
VGLL4	SRD5A1		SRI	SRPK2
VMP1	SS18L2		SRPK2	STAG1
VPS13C	STAG1		SSTR4	STAG2
VPS13D	STAG2		ST13	STEAP2
VSTM2A	STAT4		STAG1	STOX1
WAPL	STAU1		STEAP4	SULF2
WASHC4	STOX2		STK17A	SWAP70
WASHC5	STRADA		STK38L	SYCP1
WDFY3	STX18		SUCO	SYT6
WDR19	STXBP3		SUZ12	TAF2
WDR44	SULF2		SYN2	TANK
WTIP	SUPT7L		TANK	TBC1D23
XPO4	SWAP70		TASP1	TBC1D2B
ZDHHC22	SYT6		TAT	TBCD
ZFYVE1	TANC1		TBC1D12	TCF12
ZMPSTE24	TANK		TBC1D2B	TEDC2
ZMYND11	TASP1		TBC1D9	TENT5C
ZNF511	TBC1D23		TBR1	TET1
ZNF521	TBC1D31		TBX4	TGFBR3
ZP4	TBC1D9		TBX5	THOC2
ZRANB3	TBR1		TCF12	TIMM9
ZSWIM7	TBXAS1		TDRD5	TLL1
ZSWIM8	TCF12		TEAD1	TLL2
	TCP1		TENM2	TLN2
	TDP1		TENT4B	TLNRD1
	TENM1		TERF2IP	TMEM107
	TENM2		TEX12	TMEM132D
	TENT4A		THBD	TMEM192
	TEX9		TIMM9	TMEM247
	TFDP2		TLN2	TMEM266
	THOC2		TLX3	TMPO
	TIPIN		TMEM107	TMPRSS12
	TMED5		TMEM114	TMT1A
	TMEM107		TMEM128	TMX4
	TMEM132C		TMEM131	TNFRSF17
	TMEM156		TMEM132C	TNFRSF8
	TMEM247		TMEM60	TOMM40L
	TMEM263		TMEM70	TOMM70
	TMEM266		TMX4	TPCN2
	TMEM52		TNC	TPM1
	TMEM70		TNR	TRABD
	TMEM86A		TOMM40L	TRAPPC10
	TMPO		TOR3A	TRIM33
	TMPRSS2		TPM1	TRIM55
	TMX4		TRABD	TRMT13
	TNC		TRAF1	TRPM7
	TNFRSF17		TRAPPC10	TSEN2
	TNRC6B		TRAPPC12	TSHB
	TNS3		TRAPPC6B	TSN
	TOMM70		TRIM33	TSNAXIP1
	TPM1		TRMT13	TSPAN2
	TPP2		TRPM7	TTC27
	TPR		TSEN2	TTC3
	TRABD		TTC27	TTC6
	TRAPPC12		TTC3	TTPAL
	TRDN		TTC6	TUBGCP6
	TRIB2		TUBD1	TUSC3
	TRIM25		TUBGCP2	TUT4
	TRIM33		TUBGCP6	TXNDC12
	TRIM42		TXNDC11	TYW5
	TRIO		UBE2W	UBE2K
	TRIP12		UBE4B	UBE2Q2
	TRMT10C		UFC1	UBE2V2
	TRPM7		UGGT1	UBXN6
	TSPAN3		USE1	UFC1
	TSPAN4		USP14	UGGT1
	TTBK2		USP3	UMAD1
	TUBGCP6		USP34	UNC13C
	TXNL4B		USP53	USF3
	UBE2Q2		UVSSA	USP3
	UBE2W		VAMP1	USP34
	UBE4B		VCAM1	USP50
	UBR1		VMP1	USP54
	UBR2		VPS13C	USP8
	UBXN4		VPS13D	VAPB
	UGGT1		VPS26C	VCPIP1
	UNC80		VPS4B	VIRMA
	UPF3A		VTI1A	VPS13C
	USB1		WAC	VPS13D
	USP12		WBP1	VPS35
	USP14		WDPCP	VTA1
	USP15		WDR19	WBP1
	USP34		WDR33	WDR33
	USP50		WDR37	WDR72
	USP54		WFS1	WEE1
	USP8		WNT7A	XIAP
	VPS13B		WNT8B	XPO1
	VSIG10L2		XPNPEP3	ZC2HC1C
	WASF3		XPO1	ZC3H15
	WASL		XPO4	ZDHHC22
	WDPCP		YAP1	ZFYVE21
	WDR33		ZBTB26	ZFYVE9
	WDR47		ZBTB49	ZMPSTE24
	WSB1		ZBTB6	ZNF143
	XIAP		ZC3H7A	ZNF148
	XPO1		ZMYND11	ZNF236
	XRCC3		ZMYND8	ZNF410
	YIPF4		ZNF507	ZNF750
	ZBTB11		ZNF511	ZP4
	ZBTB38		ZWILCH	ZRANB3
	ZBTB43
	ZFYVE21
	ZFYVE28
	ZFYVE9
	ZMPSTE24
	ZMYND8
	ZNF280D
	ZNF292
	ZNF319
	ZNF407
	ZNF711
	ZNF831
	ZRANB3

## Sheet: S10_Shared_metascape_ALL_RAISD
Category	Term	Description	LogP	Log(q-value)	Genes	Symbols
WikiPathways	WP5402	10q22q23 copy number variation	-6.80596	-2.461	657,2894,5468,6623,11155,23063,94233,387694	BMPR1A,GRID1,PPARG,SNCG,LDB3,WAPL,OPN4,SH2D4B
WikiPathways	WP5402	10q22q23 copy number variation	-6.80596	-2.461	657,2894,5468,6623,11155,23063,94233,387694	BMPR1A,GRID1,PPARG,SNCG,LDB3,WAPL,OPN4,SH2D4B
GO Biological Processes	GO:0007169	transmembrane receptor protein tyrosine kinase signaling pathway	-5.56737	-1.652	1288,1464,2252,3416,3937,4803,5293,5894,8471,26058,55959,79801,81565,128876,145957,399694,657,5468,133,178,2288,4734,5910,6938,7079,7252,8202,9340,10011,23205,57630,3269,6263,7412,9472,22849,25942	COL4A6,CSPG4,FGF7,IDE,LCP2,NGF,PIK3CD,RAF1,IRS4,GIGYF2,SULF2,SHCBP1,NDEL1,FAM83C,NRG4,SHC4,BMPR1A,PPARG,ADM,AGL,FKBP4,NEDD4,RAP1GDS1,TCF12,TIMP4,TSHB,NCOA3,GLP2R,SRA1,ACSBG1,SH3RF1,HRH1,RYR3,VCAM1,AKAP6,CPEB3,SIN3A
GO Biological Processes	GO:0007169	transmembrane receptor protein tyrosine kinase signaling pathway	-5.56737	-1.652	1288,1464,2252,3416,3937,4803,5293,5894,8471,26058,55959,79801,81565,128876,145957,399694	COL4A6,CSPG4,FGF7,IDE,LCP2,NGF,PIK3CD,RAF1,IRS4,GIGYF2,SULF2,SHCBP1,NDEL1,FAM83C,NRG4,SHC4
GO Biological Processes	GO:0007167	enzyme-linked receptor protein signaling pathway	-4.61383	-1.047	657,1288,1464,2252,3416,3937,4803,5293,5468,5894,8471,26058,55959,79801,81565,128876,145957,399694	BMPR1A,COL4A6,CSPG4,FGF7,IDE,LCP2,NGF,PIK3CD,PPARG,RAF1,IRS4,GIGYF2,SULF2,SHCBP1,NDEL1,FAM83C,NRG4,SHC4
GO Biological Processes	GO:0009725	response to hormone	-3.29189	-0.442	133,178,2288,3416,4734,5468,5894,5910,6938,7079,7252,8202,8471,9340,10011,23205,57630,81565	ADM,AGL,FKBP4,IDE,NEDD4,PPARG,RAF1,RAP1GDS1,TCF12,TIMP4,TSHB,NCOA3,IRS4,GLP2R,SRA1,ACSBG1,SH3RF1,NDEL1
GO Biological Processes	GO:0071417	cellular response to organonitrogen compound	-3.05701	-0.442	1288,3269,3416,5468,5894,5910,6263,7412,8471,9340,9472,22849,25942,81565	COL4A6,HRH1,IDE,PPARG,RAF1,RAP1GDS1,RYR3,VCAM1,IRS4,GLP2R,AKAP6,CPEB3,SIN3A,NDEL1
GO Biological Processes	GO:1901699	cellular response to nitrogen compound	-2.54891	-0.261	1288,3269,3416,5468,5894,5910,6263,7412,8471,9340,9472,22849,25942,81565	COL4A6,HRH1,IDE,PPARG,RAF1,RAP1GDS1,RYR3,VCAM1,IRS4,GLP2R,AKAP6,CPEB3,SIN3A,NDEL1
GO Biological Processes	GO:0008286	insulin receptor signaling pathway	-2.40902	-0.194	3416,5894,8471,81565	IDE,RAF1,IRS4,NDEL1
GO Biological Processes	GO:0032870	cellular response to hormone stimulus	-2.06166	-0.09	2288,3416,4734,5468,5894,5910,8202,8471,9340,10011,81565	FKBP4,IDE,NEDD4,PPARG,RAF1,RAP1GDS1,NCOA3,IRS4,GLP2R,SRA1,NDEL1
GO Biological Processes	GO:0071375	cellular response to peptide hormone stimulus	-2.02748	-0.075	3416,5468,5894,5910,8471,9340,81565	IDE,PPARG,RAF1,RAP1GDS1,IRS4,GLP2R,NDEL1
GO Biological Processes	GO:1901653	cellular response to peptide	-2.00092	-0.068	3416,5468,5894,5910,7412,8471,9340,81565	IDE,PPARG,RAF1,RAP1GDS1,VCAM1,IRS4,GLP2R,NDEL1
GO Biological Processes	GO:0051098	regulation of binding	-5.5198	-1.652	119,2072,3416,4803,5195,5468,9044,9236,23032,23063,56998,64400,1540,3087,3685,4734,5478,5894,7079,57630,79661,83737,161742	ADD2,ERCC4,IDE,NGF,PEX14,PPARG,BTAF1,CCPG1,USP33,WAPL,CTNNBIP1,AKTIP,CYLD,HHEX,ITGAV,NEDD4,PPIA,RAF1,TIMP4,SH3RF1,NEIL1,ITCH,SPRED1
GO Biological Processes	GO:0051098	regulation of binding	-5.5198	-1.652	119,2072,3416,4803,5195,5468,9044,9236,23032,23063,56998,64400	ADD2,ERCC4,IDE,NGF,PEX14,PPARG,BTAF1,CCPG1,USP33,WAPL,CTNNBIP1,AKTIP
GO Biological Processes	GO:0044092	negative regulation of molecular function	-3.51824	-0.442	1540,2072,3087,3685,4734,5195,5468,5478,5894,7079,9044,23032,23063,56998,57630,79661,83737,161742	CYLD,ERCC4,HHEX,ITGAV,NEDD4,PEX14,PPARG,PPIA,RAF1,TIMP4,BTAF1,USP33,WAPL,CTNNBIP1,SH3RF1,NEIL1,ITCH,SPRED1
GO Biological Processes	GO:0051100	negative regulation of binding	-3.2058	-0.442	2072,5195,9044,23032,23063,56998	ERCC4,PEX14,BTAF1,USP33,WAPL,CTNNBIP1
GO Biological Processes	GO:0051099	positive regulation of binding	-3.10425	-0.442	119,3416,4803,5468,23032,64400	ADD2,IDE,NGF,PPARG,USP33,AKTIP
GO Biological Processes	GO:0043393	regulation of protein binding	-2.82877	-0.378	119,3416,5195,23032,56998,64400	ADD2,IDE,PEX14,USP33,CTNNBIP1,AKTIP
GO Biological Processes	GO:0032092	positive regulation of protein binding	-2.77529	-0.355	119,3416,23032,64400	ADD2,IDE,USP33,AKTIP
GO Biological Processes	GO:0007610	behavior	-5.11843	-1.376	1602,2894,3269,3751,4212,4803,6623,22849,26058,54112,57626,64478,83658,84189,94233,114798,123803,161582,164312,2072,4734,6738,10277,7412	DACH1,GRID1,HRH1,KCND2,MEIS2,NGF,SNCG,CPEB3,GIGYF2,GPR88,KLHL1,CSMD1,DYNLRB1,SLITRK6,OPN4,SLITRK1,NTAN1,DNAAF4,LRRN4,ERCC4,NEDD4,RO60,UBE4B,VCAM1
GO Biological Processes	GO:0007610	behavior	-5.11843	-1.376	1602,2894,3269,3751,4212,4803,6623,22849,26058,54112,57626,64478,83658,84189,94233,114798,123803,161582,164312	DACH1,GRID1,HRH1,KCND2,MEIS2,NGF,SNCG,CPEB3,GIGYF2,GPR88,KLHL1,CSMD1,DYNLRB1,SLITRK6,OPN4,SLITRK1,NTAN1,DNAAF4,LRRN4
GO Biological Processes	GO:0007632	visual behavior	-3.69904	-0.459	3269,4212,83658,94233,164312	HRH1,MEIS2,DYNLRB1,OPN4,LRRN4
GO Biological Processes	GO:0009416	response to light stimulus	-3.06204	-0.442	2072,3269,4212,4734,6738,10277,54112,83658,94233,164312	ERCC4,HRH1,MEIS2,NEDD4,RO60,UBE4B,GPR88,DYNLRB1,OPN4,LRRN4
GO Biological Processes	GO:0007613	memory	-2.89833	-0.422	3269,4803,22849,64478,123803,164312	HRH1,NGF,CPEB3,CSMD1,NTAN1,LRRN4
GO Biological Processes	GO:0007611	learning or memory	-2.86667	-0.397	3269,4212,4803,22849,54112,64478,123803,161582,164312	HRH1,MEIS2,NGF,CPEB3,GPR88,CSMD1,NTAN1,DNAAF4,LRRN4
GO Biological Processes	GO:0009314	response to radiation	-2.61339	-0.29	2072,3269,4212,4734,6738,7412,10277,54112,83658,94233,164312	ERCC4,HRH1,MEIS2,NEDD4,RO60,VCAM1,UBE4B,GPR88,DYNLRB1,OPN4,LRRN4
GO Biological Processes	GO:0050890	cognition	-2.43861	-0.196	3269,4212,4803,22849,54112,64478,123803,161582,164312	HRH1,MEIS2,NGF,CPEB3,GPR88,CSMD1,NTAN1,DNAAF4,LRRN4
GO Biological Processes	GO:0008306	associative learning	-2.03246	-0.076	3269,4212,64478,164312	HRH1,MEIS2,CSMD1,LRRN4
WikiPathways	WP2853	Endoderm differentiation	-5.01883	-1.373	657,3087,3169,9044,9646,26610,27324,64864,79577,55677,2139,3685	BMPR1A,HHEX,FOXA1,BTAF1,CTR9,ELP4,TOX3,RFX7,CDC73,IWS1,EYA2,ITGAV
WikiPathways	WP2853	Endoderm differentiation	-5.01883	-1.373	657,3087,3169,9044,9646,26610,27324,64864,79577	BMPR1A,HHEX,FOXA1,BTAF1,CTR9,ELP4,TOX3,RFX7,CDC73
GO Biological Processes	GO:0006368	transcription elongation by RNA polymerase II	-3.18804	-0.442	9646,26610,55677,79577	CTR9,ELP4,IWS1,CDC73
GO Biological Processes	GO:0006354	DNA-templated transcription elongation	-2.90026	-0.422	9646,26610,55677,79577	CTR9,ELP4,IWS1,CDC73
GO Biological Processes	GO:0060795	cell fate commitment involved in formation of primary germ layer	-2.64407	-0.299	2139,9646,79577	EYA2,CTR9,CDC73
GO Biological Processes	GO:0001704	formation of primary germ layer	-2.21887	-0.146	657,2139,3685,9646,79577	BMPR1A,EYA2,ITGAV,CTR9,CDC73
GO Biological Processes	GO:0007492	endoderm development	-2.13994	-0.123	657,3685,9646,79577	BMPR1A,ITGAV,CTR9,CDC73
GO Biological Processes	GO:0035987	endodermal cell differentiation	-2.03209	-0.076	3685,9646,79577	ITGAV,CTR9,CDC73
Reactome Gene Sets	R-HSA-109582	Hemostasis	-4.54038	-1.041	1794,3685,3778,3779,3937,4893,5328,5478,5894,7414,8527,9127,10125,23095,25942,51097,139322,139818,2252,7168,55959,64802	DOCK2,ITGAV,KCNMA1,KCNMB1,LCP2,NRAS,PLAU,PPIA,RAF1,VCL,DGKD,P2RX6,RASGRP1,KIF1B,SIN3A,SCCPDH,APOOL,DOCK11,FGF7,TPM1,SULF2,NMNAT1
Reactome Gene Sets	R-HSA-109582	Hemostasis	-4.54038	-1.041	1794,3685,3778,3779,3937,4893,5328,5478,5894,7414,8527,9127,10125,23095,25942,51097,139322,139818	DOCK2,ITGAV,KCNMA1,KCNMB1,LCP2,NRAS,PLAU,PPIA,RAF1,VCL,DGKD,P2RX6,RASGRP1,KIF1B,SIN3A,SCCPDH,APOOL,DOCK11
Reactome Gene Sets	R-HSA-76002	Platelet activation, signaling and aggregation	-2.44065	-0.196	3937,5478,5894,7414,8527,10125,51097,139322	LCP2,PPIA,RAF1,VCL,DGKD,RASGRP1,SCCPDH,APOOL
GO Biological Processes	GO:0009611	response to wounding	-2.12581	-0.113	2252,3685,5328,5478,5894,7168,7414,8527,55959,64802	FGF7,ITGAV,PLAU,PPIA,RAF1,TPM1,VCL,DGKD,SULF2,NMNAT1
KEGG Pathway	hsa04820	Cytoskeleton in muscle cells	-4.16526	-0.723	270,272,1288,1730,1756,3685,7168,7414,11155,83660,5293,5894,399694,4734	AMPD1,AMPD3,COL4A6,DIAPH2,DMD,ITGAV,TPM1,VCL,LDB3,TLN2,PIK3CD,RAF1,SHC4,NEDD4
KEGG Pathway	hsa04820	Cytoskeleton in muscle cells	-4.16526	-0.723	270,272,1288,1730,1756,3685,7168,7414,11155,83660	AMPD1,AMPD3,COL4A6,DIAPH2,DMD,ITGAV,TPM1,VCL,LDB3,TLN2
WikiPathways	WP306	Focal adhesion	-2.53884	-0.255	1288,3685,5293,5894,7414,83660,399694	COL4A6,ITGAV,PIK3CD,RAF1,VCL,TLN2,SHC4
KEGG Pathway	hsa04510	Focal adhesion	-2.50292	-0.244	1288,3685,5293,5894,7414,83660,399694	COL4A6,ITGAV,PIK3CD,RAF1,VCL,TLN2,SHC4
Canonical Pathways	M237	PID VEGFR1 2 PATHWAY	-2.38626	-0.186	3685,4734,5894,7414	ITGAV,NEDD4,RAF1,VCL
GO Biological Processes	GO:0007289	spermatid nucleus differentiation	-3.9446	-0.554	6847,9271,26108,64645	SYCP1,PIWIL1,PYGO1,MFSD14A
GO Biological Processes	GO:0007289	spermatid nucleus differentiation	-3.9446	-0.554	6847,9271,26108,64645	SYCP1,PIWIL1,PYGO1,MFSD14A
GO Biological Processes	GO:0040007	growth	-3.67124	-0.459	133,657,2252,6299,7414,9318,9646,26058,49855,81565,84189,114798,342184	ADM,BMPR1A,FGF7,SALL1,VCL,COPS2,CTR9,GIGYF2,SCAPER,NDEL1,SLITRK6,SLITRK1,FMN1
GO Biological Processes	GO:0040007	growth	-3.67124	-0.459	133,657,2252,6299,7414,9318,9646,26058,49855,81565,84189,114798,342184	ADM,BMPR1A,FGF7,SALL1,VCL,COPS2,CTR9,GIGYF2,SCAPER,NDEL1,SLITRK6,SLITRK1,FMN1
GO Biological Processes	GO:0048589	developmental growth	-3.67124	-0.459	133,657,2252,6299,7414,9318,9646,26058,49855,81565,84189,114798,342184	ADM,BMPR1A,FGF7,SALL1,VCL,COPS2,CTR9,GIGYF2,SCAPER,NDEL1,SLITRK6,SLITRK1,FMN1
GO Biological Processes	GO:0001832	blastocyst growth	-3.01446	-0.432	9318,9646,81565	COPS2,CTR9,NDEL1
Reactome Gene Sets	R-HSA-1236394	Signaling by ERBB4	-3.66322	-0.459	2554,4734,4893,83737,145957,5293,2252,3416,3685,4803,6938,8471,25942,80004,161742	GABRA1,NEDD4,NRAS,ITCH,NRG4,PIK3CD,FGF7,IDE,ITGAV,NGF,TCF12,IRS4,SIN3A,ESRP2,SPRED1
Reactome Gene Sets	R-HSA-1236394	Signaling by ERBB4	-3.66322	-0.459	2554,4734,4893,83737,145957	GABRA1,NEDD4,NRAS,ITCH,NRG4
Canonical Pathways	M13	PID ERBB4 PATHWAY	-3.35604	-0.442	4734,5293,83737,145957	NEDD4,PIK3CD,ITCH,NRG4
Reactome Gene Sets	R-HSA-9006934	Signaling by Receptor Tyrosine Kinases	-3.22615	-0.442	2252,2554,3416,3685,4734,4803,4893,6938,8471,25942,80004,83737,145957,161742	FGF7,GABRA1,IDE,ITGAV,NEDD4,NGF,NRAS,TCF12,IRS4,SIN3A,ESRP2,ITCH,NRG4,SPRED1
GO Biological Processes	GO:0030036	actin cytoskeleton organization	-3.64893	-0.459	119,1730,1794,2252,5910,6525,7168,8522,11155,23022,57580,57626,79983,84952,342184,631,6477,81565	ADD2,DIAPH2,DOCK2,FGF7,RAP1GDS1,SMTN,TPM1,GAS7,LDB3,PALLD,PREX1,KLHL1,POF1B,CGNL1,FMN1,BFSP1,SIAH1,NDEL1
GO Biological Processes	GO:0030036	actin cytoskeleton organization	-3.64893	-0.459	119,1730,1794,2252,5910,6525,7168,8522,11155,23022,57580,57626,79983,84952,342184	ADD2,DIAPH2,DOCK2,FGF7,RAP1GDS1,SMTN,TPM1,GAS7,LDB3,PALLD,PREX1,KLHL1,POF1B,CGNL1,FMN1
GO Biological Processes	GO:0030029	actin filament-based process	-3.10392	-0.442	119,1730,1794,2252,5910,6525,7168,8522,11155,23022,57580,57626,79983,84952,342184	ADD2,DIAPH2,DOCK2,FGF7,RAP1GDS1,SMTN,TPM1,GAS7,LDB3,PALLD,PREX1,KLHL1,POF1B,CGNL1,FMN1
GO Biological Processes	GO:0097435	supramolecular fiber organization	-2.36667	-0.186	119,631,1730,5910,6477,7168,8522,11155,57580,79983,81565,84952,342184	ADD2,BFSP1,DIAPH2,RAP1GDS1,SIAH1,TPM1,GAS7,LDB3,PREX1,POF1B,NDEL1,CGNL1,FMN1
GO Biological Processes	GO:0030041	actin filament polymerization	-2.29603	-0.168	1730,8522,57580	DIAPH2,GAS7,PREX1
GO Biological Processes	GO:0007015	actin filament organization	-2.28808	-0.168	119,1730,7168,8522,57580,79983,84952,342184	ADD2,DIAPH2,TPM1,GAS7,PREX1,POF1B,CGNL1,FMN1
WikiPathways	WP5316	Primary ovarian insufficiency	-3.59055	-0.459	326,657,1730,5096,7252,10533,139324,344018	AIRE,BMPR1A,DIAPH2,PCCB,TSHB,ATG7,HDX,FIGLA
WikiPathways	WP5316	Primary ovarian insufficiency	-3.59055	-0.459	326,657,1730,5096,7252,10533,139324,344018	AIRE,BMPR1A,DIAPH2,PCCB,TSHB,ATG7,HDX,FIGLA
GO Biological Processes	GO:0051604	protein maturation	-3.58799	-0.459	2288,5126,5328,5478,5910,6447,10294,10575,11080,55466,56886,58484,83752,120526	FKBP4,PCSK2,PLAU,PPIA,RAP1GDS1,SCG5,DNAJA2,CCT4,DNAJB4,DNAJA4,UGGT1,NLRC4,LONP2,DNAJC24
GO Biological Processes	GO:0051604	protein maturation	-3.58799	-0.459	2288,5126,5328,5478,5910,6447,10294,10575,11080,55466,56886,58484,83752,120526	FKBP4,PCSK2,PLAU,PPIA,RAP1GDS1,SCG5,DNAJA2,CCT4,DNAJB4,DNAJA4,UGGT1,NLRC4,LONP2,DNAJC24
GO Biological Processes	GO:0006457	protein folding	-2.90842	-0.422	2288,5478,10294,10575,11080,55466,56886,120526	FKBP4,PPIA,DNAJA2,CCT4,DNAJB4,DNAJA4,UGGT1,DNAJC24
GO Biological Processes	GO:0061077	chaperone-mediated protein folding	-2.27794	-0.166	2288,10575,11080,120526	FKBP4,CCT4,DNAJB4,DNAJC24
GO Biological Processes	GO:0006403	RNA localization	-3.57372	-0.459	3087,4928,7514,10073,10575,54715,55677,55916,23443,5910,26108,26263	HHEX,NUP98,XPO1,SNUPN,CCT4,RBFOX1,IWS1,NXT2,SLC35A3,RAP1GDS1,PYGO1,FBXO22
GO Biological Processes	GO:0006403	RNA localization	-3.57372	-0.459	3087,4928,7514,10073,10575,54715,55677,55916	HHEX,NUP98,XPO1,SNUPN,CCT4,RBFOX1,IWS1,NXT2
GO Biological Processes	GO:0050657	nucleic acid transport	-3.19417	-0.442	3087,4928,7514,10073,54715,55677,55916	HHEX,NUP98,XPO1,SNUPN,RBFOX1,IWS1,NXT2
GO Biological Processes	GO:0050658	RNA transport	-3.19417	-0.442	3087,4928,7514,10073,54715,55677,55916	HHEX,NUP98,XPO1,SNUPN,RBFOX1,IWS1,NXT2
GO Biological Processes	GO:0051236	establishment of RNA localization	-3.16078	-0.442	3087,4928,7514,10073,54715,55677,55916	HHEX,NUP98,XPO1,SNUPN,RBFOX1,IWS1,NXT2
GO Biological Processes	GO:0006405	RNA export from nucleus	-2.94423	-0.422	3087,4928,7514,55677,55916	HHEX,NUP98,XPO1,IWS1,NXT2
GO Biological Processes	GO:0015931	nucleobase-containing compound transport	-2.92096	-0.422	3087,4928,7514,10073,23443,54715,55677,55916	HHEX,NUP98,XPO1,SNUPN,SLC35A3,RBFOX1,IWS1,NXT2
GO Biological Processes	GO:0016973	poly(A)+ mRNA export from nucleus	-2.78865	-0.361	3087,55677,55916	HHEX,IWS1,NXT2
GO Biological Processes	GO:0006406	mRNA export from nucleus	-2.45574	-0.204	3087,7514,55677,55916	HHEX,XPO1,IWS1,NXT2
GO Biological Processes	GO:0051028	mRNA transport	-2.16075	-0.13	3087,4928,7514,55677,55916	HHEX,NUP98,XPO1,IWS1,NXT2
GO Biological Processes	GO:0051168	nuclear export	-2.06437	-0.09	3087,4928,7514,55677,55916	HHEX,NUP98,XPO1,IWS1,NXT2
GO Biological Processes	GO:0034504	protein localization to nucleus	-2.05724	-0.089	3087,4928,5910,7514,10073,26108	HHEX,NUP98,RAP1GDS1,XPO1,SNUPN,PYGO1
GO Biological Processes	GO:0006913	nucleocytoplasmic transport	-2.03652	-0.076	3087,4928,7514,10073,26263,55677,55916	HHEX,NUP98,XPO1,SNUPN,FBXO22,IWS1,NXT2
GO Biological Processes	GO:0051169	nuclear transport	-2.02748	-0.075	3087,4928,7514,10073,26263,55677,55916	HHEX,NUP98,XPO1,SNUPN,FBXO22,IWS1,NXT2
KEGG Pathway	hsa04910	Insulin signaling pathway	-3.48197	-0.442	3099,4893,5257,5293,5894,8471,399694,2252,8202,11211,10125,3937,4775,3685,25942,7414,10533,161742,145957,2288,1288,3169,4803,4734,5478,6477,7412,26263,57630,83737,283807,1540,7514,83660,1381,3597,5468,23604,1794,57580,1730,5934	HK2,NRAS,PHKB,PIK3CD,RAF1,IRS4,SHC4,FGF7,NCOA3,FZD10,RASGRP1,LCP2,NFATC3,ITGAV,SIN3A,VCL,ATG7,SPRED1,NRG4,FKBP4,COL4A6,FOXA1,NGF,NEDD4,PPIA,SIAH1,VCAM1,FBXO22,SH3RF1,ITCH,FBXL22,CYLD,XPO1,TLN2,CRABP1,IL13RA1,PPARG,DAPK2,DOCK2,PREX1,DIAPH2,RBL2
KEGG Pathway	hsa04910	Insulin signaling pathway	-3.48197	-0.442	3099,4893,5257,5293,5894,8471,399694	HK2,NRAS,PHKB,PIK3CD,RAF1,IRS4,SHC4
KEGG Pathway	hsa05224	Breast cancer	-3.29761	-0.442	2252,4893,5293,5894,8202,11211,399694	FGF7,NRAS,PIK3CD,RAF1,NCOA3,FZD10,SHC4
WikiPathways	WP4262	Breast cancer pathway	-3.16078	-0.442	2252,4893,5293,5894,8202,11211,399694	FGF7,NRAS,PIK3CD,RAF1,NCOA3,FZD10,SHC4
WikiPathways	WP732	Serotonin receptor 2 and ELK SRF GATA4 signaling	-3.07839	-0.442	4893,5894,10125	NRAS,RAF1,RASGRP1
KEGG Pathway	hsa04660	T cell receptor signaling pathway	-2.98913	-0.432	3937,4775,4893,5293,5894,10125	LCP2,NFATC3,NRAS,PIK3CD,RAF1,RASGRP1
KEGG Pathway	hsa04919	Thyroid hormone signaling pathway	-2.98913	-0.432	3685,4893,5293,5894,8202,25942	ITGAV,NRAS,PIK3CD,RAF1,NCOA3,SIN3A
Reactome Gene Sets	R-HSA-6802957	Oncogenic MAPK signaling	-2.92088	-0.422	4893,5894,7414,10533,161742	NRAS,RAF1,VCL,ATG7,SPRED1
KEGG Pathway	hsa04012	ErbB signaling pathway	-2.89785	-0.422	4893,5293,5894,145957,399694	NRAS,PIK3CD,RAF1,NRG4,SHC4
KEGG Pathway	hsa05235	PD-L1 expression and PD-1 checkpoint pathway in cancer	-2.80883	-0.372	4775,4893,5293,5894,10125	NFATC3,NRAS,PIK3CD,RAF1,RASGRP1
WikiPathways	WP673	ErbB signaling pathway	-2.7873	-0.361	4893,5293,5894,145957,399694	NRAS,PIK3CD,RAF1,NRG4,SHC4
KEGG Pathway	hsa04915	Estrogen signaling pathway	-2.7131	-0.322	2288,4893,5293,5894,8202,399694	FKBP4,NRAS,PIK3CD,RAF1,NCOA3,SHC4
WikiPathways	WP2643	Nanoparticle mediated activation of receptor signaling	-2.64407	-0.299	4893,5293,5894	NRAS,PIK3CD,RAF1
KEGG Pathway	hsa01522	Endocrine resistance	-2.62469	-0.295	4893,5293,5894,8202,399694	NRAS,PIK3CD,RAF1,NCOA3,SHC4
WikiPathways	WP3932	Focal adhesion PI3K Akt mTOR signaling pathway	-2.62257	-0.295	1288,2252,3169,3685,4803,4893,5293,5894,8471	COL4A6,FGF7,FOXA1,ITGAV,NGF,NRAS,PIK3CD,RAF1,IRS4
Reactome Gene Sets	R-HSA-1280218	Adaptive Immune System	-2.56578	-0.266	3685,3937,4734,4775,4893,5293,5478,5894,6477,7412,10125,10533,26263,57630,83737,283807	ITGAV,LCP2,NEDD4,NFATC3,NRAS,PIK3CD,PPIA,RAF1,SIAH1,VCAM1,RASGRP1,ATG7,FBXO22,SH3RF1,ITCH,FBXL22
KEGG Pathway	hsa05226	Gastric cancer	-2.53081	-0.254	2252,4893,5293,5894,11211,399694	FGF7,NRAS,PIK3CD,RAF1,FZD10,SHC4
KEGG Pathway	hsa04625	C-type lectin receptor signaling pathway	-2.51276	-0.251	1540,4775,4893,5293,5894	CYLD,NFATC3,NRAS,PIK3CD,RAF1
GO Biological Processes	GO:0045576	mast cell activation	-2.43758	-0.196	3937,5293,10125	LCP2,PIK3CD,RASGRP1
Reactome Gene Sets	R-HSA-6802952	Signaling by BRAF and RAF1 fusions	-2.43218	-0.194	4893,5894,7414,10533	NRAS,RAF1,VCL,ATG7
Reactome Gene Sets	R-HSA-5683057	MAPK family signaling cascades	-2.41238	-0.194	2252,4893,5894,7414,7514,8202,10125,145957,161742	FGF7,NRAS,RAF1,VCL,XPO1,NCOA3,RASGRP1,NRG4,SPRED1
KEGG Pathway	hsa04015	Rap1 signaling pathway	-2.41044	-0.194	2252,3937,4803,4893,5293,5894,83660	FGF7,LCP2,NGF,NRAS,PIK3CD,RAF1,TLN2
WikiPathways	WP4685	Melanoma	-2.40902	-0.194	4893,5293,5894,7414	NRAS,PIK3CD,RAF1,VCL
KEGG Pathway	hsa04664	Fc epsilon RI signaling pathway	-2.40902	-0.194	3937,4893,5293,5894	LCP2,NRAS,PIK3CD,RAF1
Reactome Gene Sets	R-HSA-983705	Signaling by the B Cell Receptor (BCR)	-2.37506	-0.186	4775,4893,5293,5478,10125	NFATC3,NRAS,PIK3CD,PPIA,RASGRP1
KEGG Pathway	hsa04917	Prolactin signaling pathway	-2.36388	-0.186	4893,5293,5894,399694	NRAS,PIK3CD,RAF1,SHC4
KEGG Pathway	hsa05230	Central carbon metabolism in cancer	-2.36388	-0.186	3099,4893,5293,5894	HK2,NRAS,PIK3CD,RAF1
Reactome Gene Sets	R-HSA-6802948	Signaling by high-kinase activity BRAF mutants	-2.32975	-0.168	4893,5894,7414	NRAS,RAF1,VCL
WikiPathways	WP4255	Non small cell lung cancer	-2.32021	-0.168	1381,4893,5293,5894	CRABP1,NRAS,PIK3CD,RAF1
KEGG Pathway	hsa05218	Melanoma	-2.32021	-0.168	2252,4893,5293,5894	FGF7,NRAS,PIK3CD,RAF1
KEGG Pathway	hsa05200	Pathways in cancer	-2.31999	-0.168	1288,2252,3597,3685,4893,5293,5468,5894,8202,10125,11211,23604	COL4A6,FGF7,IL13RA1,ITGAV,NRAS,PIK3CD,PPARG,RAF1,NCOA3,RASGRP1,FZD10,DAPK2
KEGG Pathway	hsa04140	Autophagy - animal	-2.31446	-0.168	4893,5293,5894,8471,10533,23604	NRAS,PIK3CD,RAF1,IRS4,ATG7,DAPK2
WikiPathways	WP3929	Chemokine signaling pathway	-2.30183	-0.168	1794,4893,5293,5894,57580,399694	DOCK2,NRAS,PIK3CD,RAF1,PREX1,SHC4
KEGG Pathway	hsa04722	Neurotrophin signaling pathway	-2.26403	-0.164	4803,4893,5293,5894,399694	NGF,NRAS,PIK3CD,RAF1,SHC4
KEGG Pathway	hsa05214	Glioma	-2.25731	-0.164	4893,5293,5894,399694	NRAS,PIK3CD,RAF1,SHC4
KEGG Pathway	hsa04935	Growth hormone synthesis, secretion and action	-2.24882	-0.164	4893,5293,5894,8471,399694	NRAS,PIK3CD,RAF1,IRS4,SHC4
KEGG Pathway	hsa05220	Chronic myeloid leukemia	-2.23699	-0.157	4893,5293,5894,399694	NRAS,PIK3CD,RAF1,SHC4
WikiPathways	WP4871	Kisspeptin kisspeptin receptor system in the ovary	-2.23154	-0.154	4893,5293,5894	NRAS,PIK3CD,RAF1
KEGG Pathway	hsa04810	Regulation of actin cytoskeleton	-2.20827	-0.14	1730,2252,3685,4893,5293,5894,7414	DIAPH2,FGF7,ITGAV,NRAS,PIK3CD,RAF1,VCL
Reactome Gene Sets	R-HSA-5674135	MAP2K and MAPK activation	-2.20068	-0.139	4893,5894,7414	NRAS,RAF1,VCL
WikiPathways	WP2828	Bladder cancer	-2.20068	-0.139	4893,5894,23604	NRAS,RAF1,DAPK2
KEGG Pathway	hsa01521	EGFR tyrosine kinase inhibitor resistance	-2.17789	-0.136	4893,5293,5894,399694	NRAS,PIK3CD,RAF1,SHC4
Canonical Pathways	M214	PID ERBB1 INTERNALIZATION PATHWAY	-2.17067	-0.136	4893,5293,5894	NRAS,PIK3CD,RAF1
KEGG Pathway	hsa05219	Bladder cancer	-2.17067	-0.136	4893,5894,23604	NRAS,RAF1,DAPK2
KEGG Pathway	hsa04014	Ras signaling pathway	-2.13937	-0.123	2252,4803,4893,5293,5894,10125,399694	FGF7,NGF,NRAS,PIK3CD,RAF1,RASGRP1,SHC4
KEGG Pathway	hsa04926	Relaxin signaling pathway	-2.11864	-0.111	1288,4893,5293,5894,399694	COL4A6,NRAS,PIK3CD,RAF1,SHC4
Canonical Pathways	M222	PID CXCR3 PATHWAY	-2.11306	-0.111	4893,5293,5894	NRAS,PIK3CD,RAF1
Reactome Gene Sets	R-HSA-9656223	Signaling by RAF1 mutants	-2.11306	-0.111	4893,5894,7414	NRAS,RAF1,VCL
Reactome Gene Sets	R-HSA-1168372	Downstream signaling events of B Cell Receptor (BCR)	-2.10309	-0.108	4775,4893,5478,10125	NFATC3,NRAS,PPIA,RASGRP1
KEGG Pathway	hsa04068	FoxO signaling pathway	-2.09124	-0.102	4893,5293,5894,5934,8471	NRAS,PIK3CD,RAF1,RBL2,IRS4
Canonical Pathways	M175	PID ERBB2 ERBB3 PATHWAY	-2.08538	-0.102	4893,5293,5894	NRAS,PIK3CD,RAF1
WikiPathways	WP4806	EGFR tyrosine kinase inhibitor resistance	-2.08506	-0.102	4893,5293,5894,399694	NRAS,PIK3CD,RAF1,SHC4
KEGG Pathway	hsa04662	B cell receptor signaling pathway	-2.08506	-0.102	4775,4893,5293,5894	NFATC3,NRAS,PIK3CD,RAF1
KEGG Pathway	hsa04650	Natural killer cell mediated cytotoxicity	-2.07774	-0.098	3937,4893,5293,5894,399694	LCP2,NRAS,PIK3CD,RAF1,SHC4
WikiPathways	WP5434	Pathways in cancer	-2.03166	-0.076	1288,3597,3685,4893,5293,5468,5894,8202,10125,11211,23604	COL4A6,IL13RA1,ITGAV,NRAS,PIK3CD,PPARG,RAF1,NCOA3,RASGRP1,FZD10,DAPK2
WikiPathways	WP5098	T cell activation SARS CoV 2	-2.01541	-0.07	3937,5293,5894,10125	LCP2,PIK3CD,RAF1,RASGRP1
Reactome Gene Sets	R-HSA-6802946	Signaling by moderate kinase activity BRAF mutants	-2.00643	-0.07	4893,5894,7414	NRAS,RAF1,VCL
Reactome Gene Sets	R-HSA-6802949	Signaling by RAS mutants	-2.00643	-0.07	4893,5894,7414	NRAS,RAF1,VCL
Reactome Gene Sets	R-HSA-6802955	Paradoxical activation of RAF signaling by kinase inactive BRAF	-2.00643	-0.07	4893,5894,7414	NRAS,RAF1,VCL
Reactome Gene Sets	R-HSA-9649948	Signaling downstream of RAS mutants	-2.00643	-0.07	4893,5894,7414	NRAS,RAF1,VCL
KEGG Pathway	hsa04062	Chemokine signaling pathway	-2.00426	-0.069	1794,4893,5293,5894,57580,399694	DOCK2,NRAS,PIK3CD,RAF1,PREX1,SHC4
GO Biological Processes	GO:1903131	mononuclear cell differentiation	-3.4814	-0.442	326,1540,1794,3087,4775,5293,5468,7412,55846,57580,139818,10100,119,25942,26108,84529,3937,5478,7414,8527,10125,83737	AIRE,CYLD,DOCK2,HHEX,NFATC3,PIK3CD,PPARG,VCAM1,ITFG2,PREX1,DOCK11,TSPAN2,ADD2,SIN3A,PYGO1,CDIN1,LCP2,PPIA,VCL,DGKD,RASGRP1,ITCH
GO Biological Processes	GO:1903131	mononuclear cell differentiation	-3.4814	-0.442	326,1540,1794,3087,4775,5293,5468,7412,55846,57580,139818	AIRE,CYLD,DOCK2,HHEX,NFATC3,PIK3CD,PPARG,VCAM1,ITFG2,PREX1,DOCK11
GO Biological Processes	GO:0030098	lymphocyte differentiation	-3.34974	-0.442	326,1540,1794,3087,4775,5293,7412,55846,57580,139818	AIRE,CYLD,DOCK2,HHEX,NFATC3,PIK3CD,VCAM1,ITFG2,PREX1,DOCK11
GO Biological Processes	GO:0002521	leukocyte differentiation	-3.13365	-0.442	326,1540,1794,3087,4775,5293,5468,7412,10100,55846,57580,139818	AIRE,CYLD,DOCK2,HHEX,NFATC3,PIK3CD,PPARG,VCAM1,TSPAN2,ITFG2,PREX1,DOCK11
GO Biological Processes	GO:0030097	hemopoiesis	-3.08195	-0.442	119,326,1540,1794,3087,4775,5293,5468,7412,10100,25942,26108,55846,57580,84529,139818	ADD2,AIRE,CYLD,DOCK2,HHEX,NFATC3,PIK3CD,PPARG,VCAM1,TSPAN2,SIN3A,PYGO1,ITFG2,PREX1,CDIN1,DOCK11
GO Biological Processes	GO:0045061	thymic T cell selection	-3.01446	-0.432	326,1794,4775	AIRE,DOCK2,NFATC3
GO Biological Processes	GO:0045058	T cell selection	-3.00167	-0.432	326,1540,1794,4775	AIRE,CYLD,DOCK2,NFATC3
GO Biological Processes	GO:0001775	cell activation	-2.80874	-0.372	326,1540,1794,3087,3937,4775,5293,5478,7412,7414,8527,10125,55846,57580,83737,139818	AIRE,CYLD,DOCK2,HHEX,LCP2,NFATC3,PIK3CD,PPIA,VCAM1,VCL,DGKD,RASGRP1,ITFG2,PREX1,ITCH,DOCK11
GO Biological Processes	GO:0046649	lymphocyte activation	-2.68524	-0.309	326,1540,1794,3087,4775,5293,7412,10125,55846,57580,83737,139818	AIRE,CYLD,DOCK2,HHEX,NFATC3,PIK3CD,VCAM1,RASGRP1,ITFG2,PREX1,ITCH,DOCK11
GO Biological Processes	GO:0043368	positive T cell selection	-2.40046	-0.192	1540,1794,4775	CYLD,DOCK2,NFATC3
GO Biological Processes	GO:0045321	leukocyte activation	-2.31277	-0.168	326,1540,1794,3087,3937,4775,5293,7412,10125,55846,57580,83737,139818	AIRE,CYLD,DOCK2,HHEX,LCP2,NFATC3,PIK3CD,VCAM1,RASGRP1,ITFG2,PREX1,ITCH,DOCK11
GO Biological Processes	GO:0030217	T cell differentiation	-2.12334	-0.113	326,1540,1794,4775,5293,57580	AIRE,CYLD,DOCK2,NFATC3,PIK3CD,PREX1
GO Biological Processes	GO:0030183	B cell differentiation	-2.10488	-0.108	3087,5293,7412,55846,139818	HHEX,PIK3CD,VCAM1,ITFG2,DOCK11
GO Biological Processes	GO:0042113	B cell activation	-2.03583	-0.076	3087,5293,7412,10125,55846,139818	HHEX,PIK3CD,VCAM1,RASGRP1,ITFG2,DOCK11
GO Biological Processes	GO:0048729	tissue morphogenesis	-3.41916	-0.442	133,326,657,2139,2252,3169,3685,6299,7168,7414,23322,56998,64478,80004,342184,2288,3099,5894,55959	ADM,AIRE,BMPR1A,EYA2,FGF7,FOXA1,ITGAV,SALL1,TPM1,VCL,RPGRIP1L,CTNNBIP1,CSMD1,ESRP2,FMN1,FKBP4,HK2,RAF1,SULF2
GO Biological Processes	GO:0048729	tissue morphogenesis	-3.41916	-0.442	133,326,657,2139,2252,3169,3685,6299,7168,7414,23322,56998,64478,80004,342184	ADM,AIRE,BMPR1A,EYA2,FGF7,FOXA1,ITGAV,SALL1,TPM1,VCL,RPGRIP1L,CTNNBIP1,CSMD1,ESRP2,FMN1
GO Biological Processes	GO:0048732	gland development	-3.10707	-0.442	326,657,2252,2288,3099,3169,5894,6299,23322,55959,64478,80004	AIRE,BMPR1A,FGF7,FKBP4,HK2,FOXA1,RAF1,SALL1,RPGRIP1L,SULF2,CSMD1,ESRP2
GO Biological Processes	GO:0061138	morphogenesis of a branching epithelium	-2.98619	-0.432	133,2252,3169,6299,56998,64478,80004	ADM,FGF7,FOXA1,SALL1,CTNNBIP1,CSMD1,ESRP2
GO Biological Processes	GO:0002009	morphogenesis of an epithelium	-2.83924	-0.381	133,326,2252,3169,3685,6299,7414,23322,56998,64478,80004,342184	ADM,AIRE,FGF7,FOXA1,ITGAV,SALL1,VCL,RPGRIP1L,CTNNBIP1,CSMD1,ESRP2,FMN1
GO Biological Processes	GO:0001763	morphogenesis of a branching structure	-2.82542	-0.378	133,2252,3169,6299,56998,64478,80004	ADM,FGF7,FOXA1,SALL1,CTNNBIP1,CSMD1,ESRP2
GO Biological Processes	GO:0048754	branching morphogenesis of an epithelial tube	-2.0121	-0.07	3169,6299,56998,64478,80004	FOXA1,SALL1,CTNNBIP1,CSMD1,ESRP2
Canonical Pathways	M18	PID INTEGRIN1 PATHWAY	-3.39966	-0.442	1288,1464,3685,5328,7412,719,1794,2252,5293,5478,57580,94233,178,272,4893,7414,10533,55313	COL4A6,CSPG4,ITGAV,PLAU,VCAM1,C3AR1,DOCK2,FGF7,PIK3CD,PPIA,PREX1,OPN4,AGL,AMPD3,NRAS,VCL,ATG7,CPPED1
Canonical Pathways	M18	PID INTEGRIN1 PATHWAY	-3.39966	-0.442	1288,1464,3685,5328,7412	COL4A6,CSPG4,ITGAV,PLAU,VCAM1
Canonical Pathways	M212	PID INTEGRIN5 PATHWAY	-3.29371	-0.442	3685,5328,7412	ITGAV,PLAU,VCAM1
GO Biological Processes	GO:0042330	taxis	-2.75834	-0.353	719,1794,2252,3685,5293,5328,5478,7412,57580,94233	C3AR1,DOCK2,FGF7,ITGAV,PIK3CD,PLAU,PPIA,VCAM1,PREX1,OPN4
GO Biological Processes	GO:0040011	locomotion	-2.58173	-0.274	719,1794,2252,3685,5293,5328,5478,7412,57580,94233	C3AR1,DOCK2,FGF7,ITGAV,PIK3CD,PLAU,PPIA,VCAM1,PREX1,OPN4
GO Biological Processes	GO:0006935	chemotaxis	-2.2539	-0.164	719,1794,2252,3685,5293,5328,5478,7412,57580	C3AR1,DOCK2,FGF7,ITGAV,PIK3CD,PLAU,PPIA,VCAM1,PREX1
Reactome Gene Sets	R-HSA-6798695	Neutrophil degranulation	-2.21241	-0.142	178,272,719,1794,3685,4893,5328,5478,7414,10533,55313	AGL,AMPD3,C3AR1,DOCK2,ITGAV,NRAS,PLAU,PPIA,VCL,ATG7,CPPED1
Canonical Pathways	M53	PID INTEGRIN3 PATHWAY	-2.11306	-0.111	1288,3685,5328	COL4A6,ITGAV,PLAU
GO Biological Processes	GO:0006936	muscle contraction	-3.34292	-0.442	1756,3751,3778,5910,6263,6525,7168,9127,55959	DMD,KCND2,KCNMA1,RAP1GDS1,RYR3,SMTN,TPM1,P2RX6,SULF2
GO Biological Processes	GO:0006936	muscle contraction	-3.34292	-0.442	1756,3751,3778,5910,6263,6525,7168,9127,55959	DMD,KCND2,KCNMA1,RAP1GDS1,RYR3,SMTN,TPM1,P2RX6,SULF2
GO Biological Processes	GO:0003012	muscle system process	-2.6712	-0.299	1756,3751,3778,5910,6263,6525,7168,9127,55959	DMD,KCND2,KCNMA1,RAP1GDS1,RYR3,SMTN,TPM1,P2RX6,SULF2
GO Biological Processes	GO:0006939	smooth muscle contraction	-2.63312	-0.295	3778,5910,6525,55959	KCNMA1,RAP1GDS1,SMTN,SULF2
GO Biological Processes	GO:0099536	synaptic signaling	-3.32553	-0.442	1756,2554,2559,2894,3269,3751,3779,6560,6623,6854,9127,23095,100131897,3778,4734,9472,23613,54112,133,719,7252,9340	DMD,GABRA1,GABRA6,GRID1,HRH1,KCND2,KCNMB1,SLC12A4,SNCG,SYN2,P2RX6,KIF1B,INSYN2B,KCNMA1,NEDD4,AKAP6,ZMYND8,GPR88,ADM,C3AR1,TSHB,GLP2R
GO Biological Processes	GO:0099536	synaptic signaling	-3.32553	-0.442	1756,2554,2559,2894,3269,3751,3779,6560,6623,6854,9127,23095,100131897	DMD,GABRA1,GABRA6,GRID1,HRH1,KCND2,KCNMB1,SLC12A4,SNCG,SYN2,P2RX6,KIF1B,INSYN2B
GO Biological Processes	GO:0060078	regulation of postsynaptic membrane potential	-3.2694	-0.442	2554,2559,2894,3751,9127,100131897	GABRA1,GABRA6,GRID1,KCND2,P2RX6,INSYN2B
GO Biological Processes	GO:0007268	chemical synaptic transmission	-3.20585	-0.442	2554,2559,2894,3269,3751,3779,6560,6623,6854,9127,23095,100131897	GABRA1,GABRA6,GRID1,HRH1,KCND2,KCNMB1,SLC12A4,SNCG,SYN2,P2RX6,KIF1B,INSYN2B
GO Biological Processes	GO:0098916	anterograde trans-synaptic signaling	-3.20585	-0.442	2554,2559,2894,3269,3751,3779,6560,6623,6854,9127,23095,100131897	GABRA1,GABRA6,GRID1,HRH1,KCND2,KCNMB1,SLC12A4,SNCG,SYN2,P2RX6,KIF1B,INSYN2B
GO Biological Processes	GO:0099537	trans-synaptic signaling	-3.0547	-0.442	2554,2559,2894,3269,3751,3779,6560,6623,6854,9127,23095,100131897	GABRA1,GABRA6,GRID1,HRH1,KCND2,KCNMB1,SLC12A4,SNCG,SYN2,P2RX6,KIF1B,INSYN2B
GO Biological Processes	GO:0042391	regulation of membrane potential	-2.93644	-0.422	1756,2554,2559,2894,3751,3778,4734,9127,9472,23613,54112,100131897	DMD,GABRA1,GABRA6,GRID1,KCND2,KCNMA1,NEDD4,P2RX6,AKAP6,ZMYND8,GPR88,INSYN2B
KEGG Pathway	hsa04080	Neuroactive ligand-receptor interaction	-2.07812	-0.098	133,719,2554,2559,2894,3269,7252,9127,9340	ADM,C3AR1,GABRA1,GABRA6,GRID1,HRH1,TSHB,P2RX6,GLP2R

[truncated: 18 more sheets: S11_Genes_Brown_metascape_RAiSD, S12_Brown_XP-NSL_RAiSD, S13_GenExclusive_Brown_STRING, S14_SouthPolar_metascape_RAiSD, S15_Spolar_XP-NSL_RAiSD_Metasca, S16_Exclusive_SPolar_STRING, S17_Chilean_Metascape_RAiSD, S18_Chilean_XPNSL_RAiSD, S19_Exclusive_Chilean_STRING, S20_Hyb-Br_RAISD, S21_HybBr_RAISD_XP-NSL_Metascap, S22_Exclusive_Hyb-Br_Metascape, S23_Hyb-SP_RAiSD, S24_Hyb-SP_XP-NSL_RAISD, S25_ExclusiveHybSP_Metascape, S26_ENM Performance, S27_ENM, S28-Software and algorithms]
